# Supplementary material for: Comparison of theoretical proteomes: Identification of COGs with conserved and variable pI within the multimodal pI distribution
Source: BMC Genomics. 2005 Sep 9;6:116. doi: 10.1186/1471-2164-6-116 (PMC1249567; doi:10.1186/1471-2164-6-116)
Supplement: Additional file 1 — List of COGS sorted by mean pI. File with rows containing COG, mean, standard deviation and pI of individual ortholog proteins that were used in the calculation described in this paper. The rows are sorted by mean pI (column 2) and used to plot figure 5 of the manuscript. The file is tab-delimited and will open in any spreadsheet program. [file 1471-2164-6-116-S1.CSV]

COG	mean	sd	all individual protein pI
COG3076	3.835	0.158	3.92487 4.06469 3.86847 3.6588 3.6588
COG3099	3.984	0.077	3.98986 4.00562 3.85774 3.9661 4.0986
COG3343	4.050	0.255	3.85571 3.86751 3.81058 4.47938 4.3284 3.82847 4.17743
COG2058	4.144	0.456	4.13192 4.46042 4.42843 3.75552 4.28749 4.26554 4.84227 4.87133 3.0958 3.80743 3.86815 4.08701 3.96759
COG3079	4.180	0.120	3.9865 4.31254 4.35329 4.11531 4.07852 4.20669 4.20669
COG1141	4.201	0.563	3.81026 5.43946 3.62462 3.59429 3.61143 3.76513 4.8341 4.09283 3.90853 4.85071 4.13203 4.04551 4.90903 4.12327 3.64679 4.82241
COG2975	4.207	0.140	4.239 4.30197 4.30197 4.30197 4.30704 4.27388 3.9669 3.9669
COG0236	4.224	0.317	4.17198 4.17198 4.15035 4.15035 4.11841 4.11841 3.92807 3.92807 3.8336 3.8336 3.88118 3.88118 4.33844 4.33844 4.52456 4.52456 4.5244 4.5244 4.13155 4.13155 4.03414 4.03414 3.89945 3.89945 4.07724 4.07724 4.61861 4.61861 4.25807 4.25807 4.52718 4.52718 3.95221 3.95221 3.88941 3.88941 4.50523 4.50523 3.83258 3.83258 4.07072 4.07072 5.16004 5.16004 4.04813 4.04813 4.92201 4.92201 3.9254 3.9254 3.925…
COG2922	4.233	0.232	4.69674 4.06437 4.06437 4.29903 4.41027 4.04348 4.05513
COG2092	4.346	0.298	4.19687 5.04174 4.40696 4.18421 4.43062 4.36103 4.41497 4.35073 3.76513 4.30859
COG0509	4.360	0.427	4.59276 3.91862 4.10704 4.23323 4.35436 4.75549 4.14079 4.30261 4.06693 4.06693 4.12001 4.92746 4.11136 4.37358 4.31019 3.97801 4.0343 4.38149 4.76612 4.87042 3.92701 3.53704 4.29054 4.79421 4.00284 5.06535 4.00209 5.02038 5.17601 5.32479 4.00284 4.41636 3.91333
COG2931	4.362	0.472	4.21177 4.73295 4.61562 3.95916 4.29935 3.70062 5.74761 4.58 4.47634 4.39537 4.29465 4.98796 4.40595 4.44194 4.30928 4.38913 4.43489 4.0045 3.75039 3.50323
COG1776	4.370	0.246	4.16183 4.16183 4.14875 4.14875 4.30117 4.30117 4.53049 4.53049 4.5533 4.5533 4.37316 4.37316 4.23655 4.23655 4.31137 4.31137 4.27019 4.27019 4.25118 4.25118 4.28344 4.28344 4.67773 4.67773 4.44024 4.44024 4.73621 4.73621 4.26469 4.26469 4.43313 4.43313 4.98893 4.98893 3.77288 3.77288 4.41631 4.41631 4.25753 4.25753
COG3089	4.378	0.294	3.76161 4.43388 4.38619 4.41289 4.63618 4.63618
COG0298	4.395	0.219	4.71447 4.54299 4.51094 4.56707 4.53172 3.91446 4.5345 4.64328 4.20552 4.21267 4.20552 4.21267 4.49727 4.23777
COG3789	4.405	0.502	5.25595 4.29043 4.03761 4.03761
COG3792	4.410	0.194	4.63842 4.54918 3.90676 4.44189 4.36894 4.49327 4.5997 4.31014 4.56771 4.14442 4.46026 4.41503 4.65535 4.20156 4.58876 4.373 4.24733
COG2732	4.413	0.137	4.17609 4.47943 4.49887 4.49887
COG3141	4.415	0.042	4.47639 4.43158 4.37593 4.37593
COG3416	4.416	0.265	4.75341 4.1065 4.38683
COG3824	4.426	0.296	4.3048 4.13935 4.83432
COG3112	4.429	0.046	4.51554 4.38085 4.41059 4.41796 4.41796
COG3412	4.434	0.121	4.31286 4.32947 4.45471 4.67004 4.46886 4.36787
COG3123	4.464	0.093	4.55346 4.30704 4.49738 4.49738
COG3196	4.466	0.167	4.6773 4.26971 4.4499
COG3062	4.476	0.284	4.95384 4.30848 4.55351 4.68574 4.17737 4.17737
COG1773	4.495	1.042	4.24082 4.14656 4.11825 3.97619 4.07206 4.1731 5.05349 4.73755 8.74196 3.9637 4.10704 4.10704 4.12108 4.16829 4.2382 4.00119 4.10148 4.11045 4.11008 4.25145 5.86115
COG3352	4.497	0.475	3.52684 4.59816 4.51009 4.48793 5.05077 4.80687
COG3691	4.506	0.130	4.47329 4.2092 4.4263 4.6514 4.58075 4.56387 4.58075 4.56387
COG1888	4.521	0.148	4.76254 4.37941 4.73322 4.45439 4.38977 4.37305 4.59757 4.47858
COG3779	4.521	0.458	4.28472 4.28472 3.97988 4.77108 5.28389
COG3430	4.526	0.415	5.36197 4.6467 4.56018 4.56766 4.25652 4.10746 4.71255 4.25721 4.94834 3.83723
COG3252	4.534	0.548	4.41764 5.41179 4.4076 3.89902
COG1259	4.537	0.225	4.3785 4.72499 4.86145 4.8803 4.45257 4.4781 4.5275 4.08188 4.50833 4.47757
COG3827	4.539	0.360	4.03836 4.87037 4.7071
COG1965	4.540	0.436	5.48191 4.39751 4.39249 4.27713 4.20541 4.47046 4.42849 4.27243 5.41633 4.34544 4.2539
COG3197	4.552	0.218	4.61076 5.10102 4.58101 4.49305 4.49305 4.27804 4.4114 4.62251 4.31142 4.61493
COG1930	4.554	0.277	5.00452 4.55799 4.34581 4.30619
COG1722	4.581	0.376	4.14164 4.44296 4.68569 4.70598 4.11446 4.47335 5.40138 4.52066 4.5777 4.33876 4.44686 4.25673 4.65888 5.14834 4.53316 4.32995 4.62432 4.28194 4.58582 4.39618 5.75546 4.55292 4.39618
COG1532	4.583	0.150	4.74134 4.6247 4.38154
COG3068	4.583	0.133	4.72825 4.74379 4.56301 4.42341 4.45631
COG1572	4.598	0.401	4.35719 5.3398 4.69023 4.37358 4.22912
COG3251	4.615	0.296	4.71554 5.05435 4.32082 4.36915
COG3143	4.618	0.167	4.8623 4.68168 4.48948 4.43981
COG2210	4.621	0.536	4.87047 4.72168 5.66707 4.64852 4.62363 4.88014 4.0225 4.0225 4.0225 4.0225 5.32565
COG1976	4.625	0.305	4.45877 4.6757 4.54213 4.19088 4.95678 5.01638 4.97397 4.79394 4.09369 4.54609
COG3353	4.628	0.272	4.91945 4.72008 4.55335 4.80724 4.13967
COG1399	4.637	0.360	4.48253 4.50325 4.36338 4.43206 4.85739 4.33641 4.32728 4.52713 4.65268 4.8113 5.33478 4.28317 4.6373 4.44696 5.67321 4.71228 4.44696
COG3098	4.644	0.229	4.30138 4.35265 4.70716 4.85044 4.83047 4.82113
COG3354	4.644	0.531	4.95432 5.81271 4.55543 4.28851 4.34229 4.36776 4.1888
COG2900	4.645	0.221	4.63933 4.42309 4.4514 4.17967 4.93221 4.70507 4.72729 4.86161 4.66652 4.86161
COG3753	4.647	0.414	4.12744 4.39933 4.53129 5.51492 4.72702 4.83245 4.39933
COG3381	4.654	0.328	5.32528 4.31062 4.27206 4.81482 4.69664 4.68531 5.00319 4.40301 4.89141 4.75431 4.16648 4.74614 4.19697 4.89141
COG1548	4.665	0.381	5.10968 4.70646 4.17844
COG2151	4.668	1.056	4.80425 4.48697 4.98775 4.22383 4.30939 4.08615 9.17348 4.64195 4.39671 4.83101 4.07724 4.7039 4.75666 4.66085 3.79376 4.42304 4.41316 4.05358 4.16893 4.45359 3.78473 5.4558
COG3074	4.670	0.057	4.73867 4.66481 4.56686 4.69017 4.69017
COG3170	4.672	0.551	4.33834 4.33225 4.18154 4.8207 5.68673
COG2193	4.679	0.141	4.77338 4.55821 4.62796 4.7164 4.62796 4.7164 4.9878 4.98375 4.64051 4.50144 4.45941 4.76612 4.54715 4.67645 4.69231 4.69284 4.56654
COG2164	4.681	0.127	4.65744 4.53936 4.84767
COG3607	4.682	0.151	4.48061 4.72099 4.84468
COG1667	4.695	0.112	4.79848 4.74775 4.53989
COG3487	4.697	0.016	4.67442 4.71047 4.70641
COG3731	4.703	0.161	4.47634 4.6819 4.88243 4.59047 4.88243
COG2161	4.707	0.201	5.03843 4.62112 4.88601 4.44296 4.47644 4.67794 4.80387
COG3324	4.720	0.331	4.59292 5.15107 4.41198 4.70999 4.59949 4.42678 4.34549 5.06834 4.96105 4.65952 4.32568 5.38322
COG3273	4.721	0.116	4.81781 4.64307 4.66737 4.74187 4.72003 4.89899 4.78673 4.49161
COG3052	4.723	0.097	4.70465 4.78166 4.86866 4.77359 4.60376 4.60376
COG3097	4.724	0.054	4.81226 4.74988 4.71463 4.68312 4.65888
COG3118	4.746	0.156	4.79245 4.80713 4.72686 4.63506 4.74251 4.62288 4.92292 5.08762 4.54037 4.78823 4.54037
COG1952	4.749	0.990	8.22147 4.49327 4.34731 4.87848 4.21064 4.22672 4.46267 4.23446 4.73947 4.52077 4.85653 4.27713 4.74315 4.27713
COG1598	4.753	0.737	4.71399 5.09408 4.43682 4.85771 4.40557 4.49375 4.39212 7.4888 4.89274 4.5408 4.63746 4.36499 4.20893 4.10383 4.9525 4.31778 4.89274
COG3679	4.754	0.400	4.4075 4.55906 5.24068 5.25104 4.62192 5.11753 5.08602 4.36974 4.13192
COG3722	4.754	0.426	4.81546 5.62307 4.69065 4.35356 4.69065 4.35356
COG1047	4.756	0.502	4.69391 4.91677 4.7329 4.0947 4.79747 4.87966 4.42197 6.18463 4.68264 4.52462 4.52462 4.47036 4.50464 5.13013 5.04789 4.94396 4.31436 5.60101 5.14471 4.55276 4.63437 3.54804 5.71482 4.3221 4.84681 4.76451 4.3221 4.84681
COG3469	4.761	0.000	4.7611
COG2886	4.768	0.224	5.12479 4.74417 5.03843 4.46688 4.529 4.76409 4.70839
COG0643	4.772	0.221	5.03528 4.6741 4.65792 4.44675 4.50929 5.07368 4.7846 4.8553 4.96628 4.73578 5.19438 4.71634 4.9917 4.84324 4.59709 4.64579 4.48339 4.80345 4.77573 4.55548 4.9093 5.00164 4.92324 4.92954 4.95624 4.71111 4.79047 4.07056 4.74406 4.78283
COG3433	4.780	0.622	6.12017 4.36119 4.59832 4.59832 4.75004 4.25011
COG3006	4.782	0.082	4.89621 4.83848 4.6553 4.77082 4.75015
COG1962	4.786	0.226	4.98252 4.90599 4.46945
COG2101	4.787	1.275	7.17466 5.32175 4.66246 4.80024 4.92046 4.93419 4.68515 4.68222 4.34443 4.29583 4.07499 3.96017 4.15318 4.07499 4.17492 4.07499 3.96017 3.97817 4.07499 9.39218
COG2069	4.789	0.109	4.72462 4.94252 4.69877
COG3228	4.798	0.211	4.99031 4.58229 5.0253 4.59287
COG1956	4.802	0.358	4.55634 5.69415 5.45324 4.56243 4.57348 4.81333 4.61722 4.5761 4.83079 5.17173 4.74016 4.83923 5.1783 4.37866 4.87683 4.88751 4.6781 4.13032 4.6781
COG1809	4.804	0.165	4.57866 4.96981 4.86209
COG0646	4.810	0.241	4.90273 4.80601 4.83603 4.86342 4.78897 4.84591 4.51073 4.58721 4.66016 4.66016 4.61242 4.65648 5.1336 5.47791
COG1371	4.813	0.481	4.5691 4.71111 4.73285 4.37326 4.83384 5.08212 6.18575 4.83683 4.53177 4.48253 4.29556 5.12009
COG2811	4.818	0.351	5.21398 4.74016 4.77888 5.1249 5.09862 5.10637 4.59116 4.67223 4.0336
COG1936	4.820	0.353	4.67559 4.47447 5.35075 5.00345 4.67923 4.8043 4.85274 5.49601 4.34485 4.52323
COG2893	4.827	0.538	4.52713 4.51404 4.67031 4.65151 4.37017 4.67367 5.09328 4.79779 5.20944 4.16263 4.05112 5.81607 4.35452 4.57012 5.79877 4.99747 5.79877
COG2850	4.828	0.457	4.76516 4.37572 5.13974 5.94179 4.40814 4.49669 4.94038 4.68777 4.69391
COG0633	4.831	1.130	4.26405 5.34092 7.24895 4.84628 4.84628 8.96872 5.20372 4.45893 3.97769 3.97753 4.79229 4.29839 6.0697 4.43532 4.62075 4.45054 4.45054 4.62075 4.29818 4.24333 5.60293 4.5878 4.58705 4.47986 5.36608 4.03558 3.84182 3.82254 5.34984 4.5055 4.92484 4.25396 4.5055 4.22538 4.63052 4.93082 4.20546 4.13935 3.80097 4.39324 9.18149 4.04071 4.92484
COG1153	4.831	0.259	4.86866 4.53044 5.22925 4.6937
COG1614	4.832	0.169	5.02599 4.81952 4.9125 4.56868
COG2802	4.838	0.249	4.60606 4.88927 4.53215 4.84745 5.36501 4.76516 4.86401
COG1977	4.843	0.596	4.53984 4.61605 4.83736 4.82588 5.18444 5.59465 4.38747 4.10709 4.69103 4.6702 4.58646 4.76761 4.41946 5.40287 4.77808 4.93985 4.77066 4.71688 4.55864 5.40661 4.92746 5.00799 5.5366 7.38636 4.41903 3.78334 4.39003 4.62117 4.76761 4.39003 4.84895 4.57225 5.35924
COG0754	4.846	0.359	5.6354 5.49484 5.08004 4.57279 4.96836 4.60403 4.67356 4.61327 4.6866 4.50502 4.67356 4.63939
COG0678	4.847	0.173	4.78662 4.95704 4.84558 4.51992 4.51992 4.93045 4.92121 4.94337 4.87079 5.12255 4.89573
COG0309	4.850	0.283	4.89093 4.75026 4.92414 5.0881 4.70005 4.45807 4.80361 4.86433 4.7965 5.2347 5.07598 4.88879 4.29332 4.15729 4.9477 5.19358 4.9477 5.22097 4.91533
COG3708	4.852	0.254	5.0426 4.54342 4.90075 5.415 4.91384 4.98535 4.43078 4.68692 5.03598 4.62144 4.903 4.74994
COG3461	4.858	0.119	4.81226 4.78086 4.77616 5.06177
COG3516	4.858	0.134	5.06946 4.81221 4.67821 4.80265 4.78315 5.00062
COG3654	4.861	0.649	5.95974 4.60435 4.60942 4.27131
COG3155	4.871	0.214	4.93248 5.19219 4.71196 4.64585
COG2822	4.874	0.062	4.89173 4.80088 4.80088 4.93456 4.94123
COG1625	4.879	0.241	4.94519 5.14076 4.46587 4.81007 5.16533 4.74614
COG2764	4.880	0.341	4.21091 4.54833 4.98177 4.38966 4.98086 4.8191 4.61236 4.97921 5.47866 5.19881 5.18594 5.08116 4.97921
COG3625	4.883	0.334	4.47372 5.20394 4.53402 4.65242 5.22797 5.20394
COG3095	4.887	0.142	4.77691 4.69049 5.0999 4.93344 4.93344
COG2123	4.888	0.261	4.41679 5.00666 4.6624 4.72003 4.7079 5.26445 5.10145 5.15619 4.95336
COG1256	4.894	0.389	5.5036 4.64553 4.57557 5.37035 4.80414 4.70053 5.04981 4.64649 4.67837 4.99843 5.85581 4.45198 4.99138 4.48061 5.04607 4.5087
COG1711	4.895	0.426	5.31027 5.17099 4.98711 4.86775 5.17414 4.82641 3.92957
COG0217	4.896	0.376	5.30594 4.51319 4.52317 4.63458 4.87902 5.24244 5.51754 4.8278 4.62625 4.56825 4.93792 4.59442 6.12962 4.73183 5.74884 4.65514 4.65514 4.59922 4.63655 5.56859 4.62048 4.49551 5.01274 4.91576 5.07042 4.72329 4.85595 5.27935 4.70091 4.70203 5.1539 4.99651 4.85312 4.56558 4.70203 4.7126
COG3024	4.896	0.731	4.78422 4.26667 5.03833 6.864 4.45631 4.59832 4.48814 4.51313 5.44197 4.51313
COG2144	4.911	0.488	4.82476 5.69944 4.36552 4.75373
COG1886	4.912	0.644	4.82182 4.8129 4.93461 5.02882 5.1924 4.77002 4.54512 7.44153 4.15184 6.14169 4.75474 4.62897 4.56355 4.77493 4.23462 5.06775 5.40688 4.56958 4.77621 4.43447 4.97643 4.45289 4.77493 4.78796 4.75004
COG0799	4.915	0.511	5.03192 4.96164 4.57183 5.96059 5.3563 4.95015 4.94001 4.58518 4.73642 4.82246 4.35388 4.68905 4.51164 4.51164 4.54854 4.4201 5.34306 4.76799 4.6929 4.80393 6.10174 4.6969 6.63398 4.72441 4.74561 4.90887 4.90471 4.52948 4.72441
COG1779	4.919	0.317	4.65813 5.06914 4.96767 4.92484 5.01467 5.67017 4.52531 4.68371 4.75608
COG2061	4.919	0.288	5.22402 4.99907 4.53289
COG0718	4.921	0.271	5.6102 4.78267 4.73204 5.47022 4.88639 4.94641 5.06973 4.51404 4.57161 4.96788 4.59746 4.60601 5.26386 4.6467 4.8027 4.93776 5.10065 5.00222 4.93232 4.94641 4.67784 4.74086 5.02855 4.99229 5.50969 5.03672 4.96762 4.59746 5.03795 4.62246 4.96762
COG3750	4.921	0.151	4.82155 5.0849 5.05098 4.72622
COG3445	4.922	0.095	4.85632 4.8388 4.83923 5.03806 5.03806
COG1885	4.923	0.737	5.93992 4.99918 4.95859 5.62552 3.86046 4.15265
COG1528	4.924	0.321	4.69466 4.45861 5.26001 4.81365 4.74305 5.31144 4.64184 4.78155 4.80777 4.7282 4.80024 5.82975 4.78123 4.7462 5.08602 4.7462 5.08602 5.31144
COG3351	4.924	0.438	4.17529 5.78745 4.98294 4.66107 4.70171 5.08805 5.18669 4.81173
COG0511	4.927	0.923	4.29978 8.91462 6.04486 4.18704 4.82737 4.64328 4.44248 4.43372 4.69712 4.1213 4.24926 5.90879 4.80185 8.60183 4.27906 4.5605 4.60003 4.96046 4.77856 4.9925 5.02855 4.60985 5.14209 4.68852 5.28079 4.47415 4.19136 4.6765 4.6765 4.42678 4.9384 4.89888 5.42562 4.78962 4.00519 4.71981 4.31489 4.37177 5.54616 5.57783 4.60734 4.62192 4.62192 4.96676 5.41233 4.89653 4.3049
COG2761	4.927	0.444	4.50032 4.80553 4.97648 4.92313 5.70563 4.14885 5.31534 5.04169
COG1308	4.928	0.577	4.59639 4.8482 4.69316 5.71124 4.95555 4.9023 5.72085 5.40827 3.63744 4.80836
COG3101	4.938	0.213	4.91501 5.28768 5.04559 4.72195 4.72195
COG2180	4.944	0.551	5.20303 4.8246 5.20778 4.78609 4.57386 6.42025 4.7533 4.46133 4.7533 4.46
COG0208	4.946	0.410	4.98556 5.97939 4.92553 4.84169 5.85346 5.93319 5.11555 4.95939 5.28581 5.05462 4.65129 4.60254 5.25996 4.4507 5.65479 4.68179 5.40031 4.62139 4.63314 4.74054 4.61781 5.23315 4.82892 4.78428 4.5738 4.73012 4.36771 5.06722 4.85301 4.06955 4.98487 5.08612 5.12516 4.69092 4.70491 5.1884 4.68275 4.65722 5.023
COG3081	4.947	0.135	5.03619 5.19545 4.94123 4.84964 4.79341 4.86753
COG0150	4.953	0.356	4.80836 5.25179 4.71682 4.7729 4.70999 5.09195 4.86577 4.9469 4.73605 5.28415 5.19518 4.36814 4.75528 4.71068 4.76692 5.31438 5.16447 5.12944 5.90147 4.85717 5.57484 4.91704 4.88473 4.9823 3.94762 5.26583 4.75805 5.36608 5.05301 4.80067 4.63917
COG3310	4.953	0.480	4.77621 4.77621 4.49786 5.76149
COG3365	4.953	0.423	5.52763 4.80948 4.52082
COG3219	4.956	0.640	4.60024 4.39943 4.29486 5.10727 6.19242 5.14273
COG3626	4.957	0.128	5.10001 4.85135 4.80366 5.15625 4.90839 4.92452
COG1944	4.961	0.735	4.53978 6.88184 4.81183 4.71399 4.74278 5.1885 4.39917 4.38491 5.57067 4.38063
COG1749	4.962	0.733	5.08842 5.07801 5.97613 4.58438 4.74593 4.28098 4.8983 4.91111 4.77851 4.97419 9.60746 4.64195 4.82641 5.40725 4.51901 5.02839 4.62235 4.81536 4.63404 4.85669 5.02134 5.64347 5.25585 4.8168 4.63175 4.87101 4.48654 4.80008 4.72697 4.94358 5.50365 5.12207 4.40515 5.01029 4.71127 4.4366 4.78668 4.68077 4.69124 4.72232 4.67127 4.46833 4.78668 4.68077 5.26829 5.02134 5.56496 4.8019 4.6687 4.72532 4.83…
COG0316	4.964	1.286	9.07148 4.108 4.108 5.48645 4.19521 4.26859 4.19249 4.24333 4.3495 4.15382 4.43794 4.70993 9.38374 4.98214 4.45695 4.49343 8.54778 4.78011 4.98465 4.15804 4.28765 3.96364 4.87437 3.96364 4.88179 4.22271 4.80644 4.85669 4.4514 4.74315 8.39114 4.42266 4.24669 4.7956 4.26309 4.80425 7.30129 4.15232 4.82791 4.7149 4.33935 4.74315 4.51223 5.5633 4.28947 5.11149 5.66413 4.15232 4.79896
COG3140	4.964	0.288	5.29889 4.98775 5.259 4.63693 4.63693
COG2429	4.966	0.452	5.78926 5.06738 4.82994 4.60205 4.54101
COG0375	4.968	0.224	5.12052 5.12858 4.5361 5.13269 4.93734 4.48168 4.9054 4.97429 5.00991 5.21526 4.6318 5.00991 5.21526 5.13269 5.1398 4.91496
COG3542	4.971	0.149	4.81717 5.19694 5.01216 4.85894
COG1411	4.973	0.334	5.426 4.86551 4.62892
COG1281	4.980	0.579	4.75832 4.84526 4.40723 4.81034 4.85691 4.94497 4.90871 4.75747 4.71399 4.57594 4.80906 5.28207 4.84553 5.82991 6.94828 4.36493 5.60389 4.77333 5.20196 4.36493
COG2309	4.981	0.494	5.33195 5.47876 5.06887 4.91266 5.10012 5.01339 5.20367 5.02594 5.22055 5.73351 4.06944 4.359 4.20178 4.34774 4.88612 5.74793
COG2264	4.987	1.038	4.69119 4.78502 8.9833 5.32031 4.47367 4.66619 5.91375 4.44253 4.33924 4.37508 4.39788 4.3628 4.26047 5.07956 4.35366 4.53076 4.33866 5.3735 5.54958 6.36781 4.32258 4.78497
COG3749	4.987	0.199	4.78972 4.84788 5.30172 5.00831
COG2239	4.992	1.194	4.97995 4.6129 4.43505 4.43671 5.05627 4.78967 4.17107 5.13446 4.93082 5.1109 4.19617 4.19617 4.70801 5.50605 4.87122 5.16314 4.73835 4.88575 5.3844 5.44838 4.32669 4.6749 10.7805 4.43431 4.42197 4.63137 4.76873
COG0694	4.994	0.530	4.99112 4.99112 6.61599 4.97039 4.68617 5.14135 4.96746 5.53575 4.88468 4.88468 4.81076 4.66037 4.50443 5.45585 4.57759 4.40953 5.00463 5.09937 5.93154 4.86289 4.08162 4.56627 4.89963 5.93154 4.92035 4.44622
COG1460	4.994	0.262	5.25798 5.05526 4.91421 4.97376 5.06385 5.10984 5.27668 4.96457 4.3323
COG1678	4.995	0.365	4.55281 4.49369 4.67522 4.61338 5.19139 5.6745 4.92735 4.92735 4.81952 4.83976 5.84646 5.23336 4.94583 4.64339 5.16607 5.22007 5.14626
COG2273	4.997	0.993	4.4757 4.53177 3.99798 6.12396 5.05638 4.87736 4.22683 4.59805 4.67949 4.47158 7.89249 4.49583 5.5366
COG3599	4.999	0.568	6.24503 4.55655 5.01023 5.48106 5.20052 4.70881 4.29673 4.56905 4.79063 4.46721 5.66045
COG2350	5.001	0.262	5.14487 4.53289 5.15176 4.92046 4.76959 4.97237 5.66921 4.70561 4.93686 5.11523 5.0536 4.92687 5.11523
COG0222	5.004	1.056	4.69268 4.53695 4.55121 4.80307 4.78935 4.98204 4.87587 4.69909 4.71864 4.65188 5.15988 4.47356 4.96126 4.52873 4.85552 4.61167 4.61167 4.70726 4.62064 5.08335 4.59832 4.50528 4.8725 4.82406 4.83442 4.55052 4.90994 9.17503 4.59148 4.87362 4.96815 4.90989 4.59148 4.7368 9.29963
COG2342	5.004	0.411	5.48266 5.05184 4.47826
COG2959	5.004	0.246	4.90807 5.21948 5.28965 4.97525 4.95122 5.35075 4.68302 4.6576
COG0046	5.008	0.323	5.14364 4.72158 5.07235 5.06994 4.99443 4.97627 5.43401 5.31785 5.83381 5.24704 5.12308 5.13723 4.85306 4.74497 4.83015 5.11785 4.84601 4.70208 4.91699 4.71565 4.58924 4.92719 5.2323 4.76873 5.34851 5.30418 5.5491 4.09513 4.99181 4.95325 4.69124
COG3602	5.008	0.333	4.99576 5.54963 4.66972 4.81717
COG2198	5.010	0.751	4.62593 4.91715 4.5346 4.58657 4.41102 5.63765 5.24084 4.60526 5.45996 5.42333 4.34726 4.85514 4.60526 5.56069 5.29793 4.34726 4.48659 4.65589 5.51337 5.18525 4.64654 4.7956 4.86198 5.17243 4.61898 5.29761 4.3715 4.79885 8.72712 4.78908 5.39663 5.02391 4.56926 4.98423
COG3355	5.011	0.929	5.41911 5.36827 7.09301 5.74264 4.48723 4.25006 4.25006 4.239 4.25006
COG1456	5.013	0.491	5.18631 5.50958 4.34432
COG2428	5.015	0.373	5.62494 4.61306 4.91993 4.90257
COG3685	5.015	0.241	4.91517 5.00308 5.02813 4.99929 5.3876 4.97862 4.4852 5.05077 4.91806 5.3876
COG2047	5.016	0.544	4.73172 5.13125 4.61503 5.01728 5.04602 5.66916 5.87696 4.04445
COG3479	5.017	0.028	4.99533 4.99881 5.0567
COG3567	5.017	0.271	4.62224 5.26792 5.26792 4.90956
COG1941	5.019	0.350	5.21649 5.23854 5.26007 4.2986 4.69343 5.43636 5.13259 5.20623 4.69017
COG2835	5.019	0.792	7.2137 4.61925 4.15686 5.43123 5.39091 4.65396 4.67955 4.57498 5.39139 3.727 5.65511 4.82166 5.1273 4.82166
COG2967	5.020	0.410	5.53222 4.65621 5.50087 4.55741 5.54686 4.68409 4.68409 5.00014
COG3527	5.021	0.455	4.78769 4.70123 4.78935 5.80758
COG2871	5.030	0.172	5.42685 5.1743 4.92137 4.87854 4.9524 5.01082 4.91079 4.96399
COG1465	5.031	0.633	5.12367 5.06754 4.51666 4.31345 6.13395
COG3470	5.031	0.239	5.1649 5.2324 4.69461
COG2306	5.034	0.294	4.59111 5.01392 5.12062 5.40907
COG3816	5.034	0.044	5.08372 5.04169 4.97712
COG0202	5.037	0.601	4.70897 4.79261 5.30135 4.67933 4.77349 5.03288 4.95512 5.05323 5.29948 4.94396 4.78561 4.92628 4.94796 4.85424 8.15989 4.91576 4.63298 6.69487 4.47805 4.9282 4.9282 4.8686 4.97205 5.10439 4.8834 5.18727 4.63677 4.88852 5.26989 4.98204 4.87197 4.96201 5.48314 4.81023 4.11206 5.53329 4.51783 5.28912 4.95389 5.12036 4.93776 4.80457 4.95389 4.71271
COG2848	5.037	0.263	4.6506 5.15432 5.45174 4.93846 4.99037
COG1694	5.038	0.863	5.83429 4.9313 4.50261 4.77867 4.92452 4.69215 5.58344 4.60291 4.72494 5.08041 4.88772 4.74999 4.96078 4.76494 5.15064 4.92281 5.34915 4.80922 4.79175 4.48002 4.85552 4.30496 4.32392 5.42765 5.18055 4.88916 4.85162 9.79779 4.92671 4.84158 5.1328 4.66999 5.14167 4.66999 4.8741 4.94369
COG2923	5.039	0.931	7.49408 5.02877 4.12284 4.52563 4.80281 5.42627 4.62133 4.62571 4.69952
COG1828	5.046	0.519	5.65393 4.79634 4.77701 5.34381 5.10386 4.98706 4.73594 5.55626 4.51495 4.24605 5.99221 5.91674 4.4899 5.59967 5.32998 5.13248 4.28904 4.71223 5.32378 4.41903
COG2037	5.047	0.475	5.23844 5.00297 5.84662 4.57599 4.56868
COG1659	5.048	0.150	4.8741 5.02935 5.23956
COG2104	5.050	0.779	4.65178 4.31516 5.36202 4.53167 4.85098 4.71447 4.64643 4.57578 4.8733 4.8105 4.82214 5.54264 7.34818 4.58101 4.54678 4.90673 5.44912 5.2081 5.92176 4.59858 7.25242 4.82209 4.49209 4.388
COG3650	5.050	0.314	4.6059 5.28255 5.26172
COG3830	5.050	0.213	5.38162 4.67052 5.26802 5.06401 4.85269 5.09408 5.13905 4.93392
COG1791	5.051	0.231	4.60574 5.07699 5.23726 5.11843 5.21788
COG1447	5.053	0.383	5.99792 5.45308 4.98145 4.81637 5.49607 4.59239 4.8583 4.88324 4.76291 5.10102 4.84826 4.84826
COG3429	5.054	0.290	4.65834 5.34739 5.15609
COG2044	5.056	0.443	5.43967 5.93987 4.85579 4.74086 4.93333 4.52456 4.95993
COG3554	5.059	0.174	4.90033 5.32405 5.10637 4.90406
COG3631	5.059	0.593	5.05104 4.87421 5.04783 5.66264 5.33761 4.52483 4.5024 4.25967 4.4225 6.44573 5.10578 5.47422
COG3262	5.060	0.411	5.17553 6.07723 4.90107 4.71127 4.90107 4.71127 5.00249 4.99961
COG3363	5.060	0.462	5.71289 4.75837 4.70758
COG1324	5.061	0.474	5.29734 4.93776 4.91058 4.63848 4.84051 4.84206 4.88644 6.71201 5.20218 4.95587 5.21724 4.80745 4.83042 5.03843 4.80072
COG0148	5.062	0.513	4.81215 5.18444 5.33168 4.61231 4.67987 6.92729 4.84735 4.64788 4.60446 4.88003 4.88478 5.00319 5.42429 4.68093 5.08586 6.41748 4.35772 5.01082 4.54603 5.99247 4.37156 4.77322 4.77322 5.01728 4.37241 5.10588 4.40595 5.09189 5.02316 4.50902 4.7305 4.91288 4.95015 5.22183 5.24933 5.99199 5.01664 4.38411 4.91736 6.05378 5.59791 5.2159 5.11374 5.12324 5.28415 5.09034 5.28415 5.41617 5.14551 5.0074
COG2979	5.065	0.238	4.8144 4.98118 5.57361 4.76024 5.06989 5.0638 5.02161 5.23598
COG1633	5.070	0.439	4.82785 5.99712 5.7992 4.57808 4.69242 5.78248 5.14418 4.77263 5.07299 4.82 4.6059 4.71415 4.96735 4.87058 4.97723 5.49324
COG1392	5.071	0.350	5.07373 4.40232 5.05157 5.08831 4.93413 4.58251 5.43299 4.55458 5.40325 5.28244 4.76991 5.09851 5.71834 4.78572 5.64758 5.0254 4.92244 5.40624 5.17147
COG2441	5.072	0.055	5.11988 5.11977 5.06247 4.9861
COG3010	5.072	0.381	6.05485 4.76649 4.90978 4.94508 5.07197 4.99341 4.96361 4.87464
COG0709	5.075	0.197	4.84484 5.08415 5.42311 4.9219 5.02658 5.23059 4.82833 5.23742
COG3160	5.076	0.376	4.82075 4.60462 5.35972 5.52015
COG2846	5.077	0.117	4.92703 5.01771 5.01771 5.25024 5.17243
COG0802	5.080	0.745	4.80494 5.47022 4.90001 4.78246 4.43831 4.89007 4.60499 5.68924 4.96094 4.73573 5.97939 4.72681 5.10327 4.86908 4.78577 4.8913 5.09814 8.367 5.99162 4.95688 4.76147 4.92329 4.72686 4.87838 4.50315 5.03977 5.60945 4.33049 4.50315
COG2310	5.081	0.738	4.54261 7.65745 5.70777 4.83207 5.18695 5.18695 5.32917 4.49984 4.5886 4.65583 5.35967 4.71159 4.64141 4.64141 4.6945 4.6945 4.62609 4.62609 5.97816 5.97816 4.55992
COG2969	5.082	0.700	4.91961 5.53601 5.53601 4.57909 5.25734 4.50918 6.62875 4.39388 4.38117
COG3220	5.082	0.243	4.66283 5.56854 5.04879 5.02209 4.94086 5.01093 5.23091 5.17499
COG0684	5.084	1.278	5.77089 5.33243 4.85333 3.80658 9.0836 4.92756 5.0834 4.7714 3.91531 4.95015 5.01296 3.65517 6.52664 4.06063 4.06063 5.53607
COG3222	5.086	0.236	5.40912 4.85333 4.99582
COG2158	5.088	0.449	5.0904 4.53722 5.63631
COG1891	5.089	0.262	4.96532 5.45308 4.84793
COG0840	5.092	0.662	4.72927 4.64366 3.94212 4.93237 4.74561 7.40297 7.64816 8.39306 4.8897 5.30215 4.77872 5.30883 5.5185 4.71827 7.13157 5.06989 4.93552 4.70491 5.43518 4.73829 5.1657 4.73877 4.798 6.59639 4.69204 5.4738 6.95928 5.3938 5.00217 5.63508 5.28319 4.60638 4.29828 4.79576 4.84126 4.53952 4.55511 4.90043 4.51564 4.45903 5.14808 5.27684 5.30546 5.07614 4.9188 5.09723 4.71875 5.50611 4.85173 4.7957 5.0222 5…
COG3804	5.092	0.518	4.99464 4.62908 4.7846 5.96155
COG1957	5.097	0.387	4.62502 4.82438 4.48061 5.19347 5.11945 5.94916 5.67786 5.17611 5.15779 5.2826 4.82812 4.69728 5.35946 5.56245 5.17264 4.82812 4.70742
COG0055	5.098	0.369	4.82209 4.78946 5.52085 5.4519 4.96281 4.947 5.26418 4.73626 5.90489 4.96041 5.40854 4.89824 4.99347 4.96361 4.9117 4.84623 4.84607 4.73156 4.91309 6.43403 5.32159 4.81653 4.97573 5.45308 4.88617 5.19726 4.89418 5.26418 4.95731 4.87485
COG3058	5.098	0.217	4.84751 5.52533 5.18824 5.05606 4.97408 4.99464
COG1397	5.100	0.289	4.74801 5.16041 5.37601 5.28837 4.6059 5.41601 5.10359
COG2421	5.105	0.263	5.36266 4.64462 5.03475 4.99026 5.44624 5.14877
COG3269	5.105	1.558	3.89357 5.65404 5.64261 4.82588 9.76869 4.72793 4.10068 5.90932 4.25134 3.97806 4.25134 4.25134
COG0278	5.110	1.023	5.71834 5.71834 4.26656 8.40342 4.4632 5.61965 4.82898 4.82898 4.76713 4.82759 6.99154 4.62368 3.87109 4.99774 4.83506 4.6921 4.49754 4.44643 4.6921
COG2716	5.110	0.440	4.49797 4.69573 5.3296 4.66577 5.60961 4.90006 5.58969 5.58969
COG1513	5.111	0.253	5.61041 4.95619 5.02797 4.92933 5.03341
COG3603	5.112	0.335	5.58023 4.8106 4.94625
COG3111	5.115	0.441	5.02983 4.70315 5.11779 4.75026 4.81845 4.81845 5.79124 5.00911 6.10404 5.00911
COG1436	5.117	0.665	4.87891 4.68291 5.95269 4.49786 5.11395 5.10151 6.52472 5.45756 5.23171 3.93731 4.91224
COG0680	5.119	1.213	4.56932 10.379 4.84569 5.10845 4.74673 4.71549 5.58841 4.89557 4.64617 5.27182 5.10145 5.79754 5.02396 4.80217 4.62833 4.0469 5.0097 4.80217 4.62833 4.0469 5.09574 4.87811
COG1345	5.122	0.422	5.37302 5.07357 4.98465 4.80756 5.19582 5.96246 4.53882 5.95285 5.27684 4.8012 4.71869 4.81194 5.09419
COG0319	5.124	1.319	4.6694 4.4287 4.40424 9.49488 4.24109 5.34851 4.39906 4.51137 5.28757 4.19841 4.64088 4.19014 6.1105 4.41412 7.5649 5.29879 5.10327 4.37161 4.31681 6.50613 4.359 4.29999 4.69258 4.80217 5.5224 4.35489 6.43585 4.24968 9.133 4.42571 4.41925 4.66064 4.24968
COG0721	5.125	1.410	8.78036 9.30027 4.42811 5.71701 9.52195 4.62945 4.75533 4.60008 4.29652 4.17716 4.82182 4.59837 4.94828 4.26127 4.86385 4.61583 4.31756 4.67004 4.61503 4.57295 5.60288 4.33358 4.65413 4.91224 4.9783 4.30047 4.45556 5.31353 4.50352 4.21155
COG1750	5.127	0.335	5.17451 4.73354 4.70817 5.15091 5.67722 5.32036
COG3769	5.127	0.220	5.32335 5.45297 5.02156 4.91864 4.91864
COG1406	5.128	0.649	4.44568 6.22612 5.33003 4.4985 5.13718
COG0384	5.129	0.523	5.05146 5.50718 4.50635 5.7318 5.27951 4.81717 4.65466 5.32618 4.75389 5.88272 4.92537 5.09424 5.88272 5.14412 5.03683 4.88671 5.3186 4.03959 4.03003 5.42995 6.00444 5.31534 4.71704 5.76294
COG2427	5.129	0.580	4.58614 4.84761 5.02786 4.98807 6.38586 4.93691
COG3084	5.129	0.127	5.03619 5.14391 5.37056 5.04773 5.04773
COG3323	5.132	0.191	4.82027 5.19822 4.94113 5.18183 5.37446 5.27326
COG3740	5.132	0.334	5.01574 5.42066 4.71106 4.79544 5.18423 5.75231 5.04628
COG1900	5.135	0.285	5.31123 4.7502 4.83811 5.33232 5.03106 5.54846
COG1938	5.139	0.514	4.83795 5.78093 5.32923 4.44648 4.96949 5.02989 5.65356 5.82574 4.37695
COG2957	5.139	0.340	4.78727 5.61222 5.02903 5.51508 4.77418 4.83122 5.00361 5.55839
COG2974	5.139	0.243	5.23646 4.76777 4.76777 4.97013 5.29782 5.15224 5.54136 5.30274 5.21553
COG1945	5.141	0.425	5.36752 4.77552 5.73938 5.48127 5.52966 5.05403 4.76644 5.18808 5.32656 5.20031 5.20031 4.06095
COG3254	5.141	0.237	4.81413 5.2088 4.96025 5.20671 5.01841 5.17953 5.71012 5.00644 5.16442
COG2014	5.142	0.284	5.06775 4.73151 5.51033 5.259
COG0836	5.143	0.466	4.83384 5.28901 5.46488 5.18274 4.71138 4.66961 5.00943 4.81359 4.91918 5.05184 5.42755 4.94407 5.91637 6.54469 5.42002 5.47219 4.74305 5.09953 5.28255 4.36755 4.83352
COG0752	5.144	0.638	5.55593 5.19999 4.80158 4.96377 8.10958 4.8191 4.86273 5.04655 5.32357 5.03918 4.94722 4.96137 4.94759 4.89525 4.99357 4.77285 4.97338 5.39999 5.27774 4.92815 4.79234 4.8827 5.12655 5.20714 4.77947
COG3299	5.144	0.543	4.50977 4.52584 5.39038 5.61137 4.72532 6.22757 5.25483 5.34247 4.70572
COG3318	5.144	1.451	5.13504 7.238 8.60578 4.36531 4.37444 4.14437 4.53738 3.97315 4.54379 4.51992
COG0458	5.148	0.583	5.20442 5.20442 5.07106 5.07106 4.93274 4.93274 4.85237 4.85237 4.91405 4.91405 4.96895 4.96895 8.14702 8.14702 4.93568 4.93568 5.55925 5.55925 4.84436 4.84436 5.37574 5.37574 4.70753 4.70753 5.11982 5.11982 5.35727 5.35727 4.96772 4.96772 4.70967 4.70967 4.75394 4.75394 4.45012 4.45012 5.08719 5.08719 5.08933 5.08933 5.04431 5.04431 5.14663 5.14663 5.00879 5.00879 4.9125 4.9125 5.08575 5.08575 5…
COG3194	5.148	0.290	5.34274 5.15491 4.88041 4.78887 5.57495
COG3799	5.148	0.206	4.82086 5.34562 5.30033 5.12597
COG3615	5.151	0.715	5.54349 5.32992 4.24707 4.09892 5.83669 5.84822
COG3342	5.154	1.235	5.1414 7.49665 4.83966 4.23574 4.05844
COG3287	5.155	0.237	5.172 5.10102 5.59124 4.88916 5.02262
COG0783	5.158	0.349	5.22359 4.84297 4.62523 4.77744 5.13163 5.43876 5.28576 5.67957 5.13008 5.49516 4.68975 4.91047 4.85402 5.31289 5.13382 5.22033 5.07283 4.31473 5.55914 5.54958 5.54958 5.59102 5.25686
COG3546	5.159	0.302	5.62552 5.56266 5.04276 5.01317 5.2127 5.22017 4.64825 4.9478
COG1734	5.165	0.815	8.62629 4.22026 5.56165 4.86657 4.49343 7.30017 5.27604 4.91432 5.05173 4.93055 4.96815 4.30282 4.72355 4.71186 5.11155 5.07026 5.01488 5.6996 4.99656 5.1461 5.39481 5.03288 5.20132 4.78273 5.03133 5.19934 4.92698 4.48889 5.03133 5.03662 5.00217
COG3566	5.165	0.095	5.09296 5.11881 5.11881 5.32933
COG1429	5.166	0.344	5.08709 5.33868 5.46968 5.17841 5.34418 5.20821 5.74029 5.00794 4.67437 5.0355 5.21184 5.00527 5.01136 5.87642 5.33398 5.04052 4.22773 5.55129 5.17451 4.89595 5.07918
COG3742	5.167	1.050	4.73872 4.6781 4.91896 4.38886 7.70536 4.89915 4.83939
COG0151	5.169	0.545	5.35353 5.13403 4.63634 4.79293 4.64553 7.31833 5.5734 5.3069 4.96089 4.74043 5.23625 5.40458 4.85344 4.93771 4.90139 4.93274 5.66141 5.28202 4.96254 5.17467 4.5345 5.99226 5.38018 5.25184 4.80398 4.17983 5.88155 4.83341 5.82862 5.06706 5.08986 4.9367 4.97835
COG2153	5.169	0.383	5.52373 4.7282 5.71263 5.2927 5.15427 4.70374 4.71805 5.51684
COG3073	5.170	0.376	4.8748 5.48405 4.75485 5.00238 5.93538 5.06952 5.06952
COG1578	5.173	0.355	5.04831 5.1532 4.55581 5.68865 5.51182 4.9039 5.34723
COG0835	5.174	0.868	4.983 4.96799 5.68048 4.77247 6.36226 6.22794 8.4352 6.00134 5.69629 4.82054 5.08458 5.69629 5.1485 4.8788 4.91229 4.95368 4.92046 4.8733 4.92623 4.57647 4.67202 4.61007 4.75004 6.09918 4.8623 4.28061 5.35 5.23315 4.54224 5.96988 4.337 5.26861 6.25347 4.61236 4.67896 5.0928 5.00495 5.64331 4.55228 4.60067 4.77258 4.51997 4.06506 4.33743 5.76331 4.35222 4.31954 5.62558 8.56759 4.58411 5.54007 5.07…
COG2268	5.176	0.138	5.38391 5.29505 5.06546 5.1618 5.03598 5.35833 5.06353 5.04303
COG1973	5.177	0.438	5.4143 5.55412 4.5636
COG3173	5.177	0.422	5.53126 4.73963 5.23331 5.08944 5.98388 4.94535 5.56314 4.88788 5.12484 4.39361 5.4496
COG3502	5.179	0.345	4.71565 5.24485 5.6762 5.07875
COG3806	5.180	0.208	4.92682 5.24656 5.48213 5.06556
COG0544	5.185	1.104	4.99971 4.46614 4.42582 9.68858 4.71367 5.02866 4.99459 5.62467 4.61482 4.95208 5.30423 4.43762 8.70543 4.5236 5.99221 4.77883 4.71949 4.81979 4.94139 6.06548 4.42656 4.41359 4.78737 5.30931 4.97296 4.99229 5.3092 4.82166 4.99357 5.17168 4.97883 4.31356 4.82166
COG2057	5.185	0.447	4.41519 6.18756 5.88833 5.01915 4.82331 4.99523 4.72686 5.43807 5.33676 5.36266 4.8286 5.06305 5.82996 4.8168 4.77306 5.51775 5.09867 5.20928
COG0269	5.194	0.422	4.83084 4.86235 4.76366 4.75036 5.92 5.92 5.60614 4.75714 5.50429 5.61409 5.75306 5.16944 4.75346 4.85077 4.9909 4.9909 5.25991
COG0443	5.196	0.761	5.91557 5.06022 5.14674 4.64718 4.75837 5.32277 9.54684 4.94497 4.95982 4.98134 5.00409 4.96003 4.83629 4.88799 4.76243 5.01926 4.62374 6.40343 4.78294 5.36837 4.80804 4.78529 5.35817 4.84916 5.15566 5.15566 4.87555 4.79015 5.21943 5.01755 4.81488 5.17221 6.13859 5.05472 4.83693 5.01616 4.61669 5.24228 5.03485 5.68037 5.49388 4.91742 4.81771 4.79512 5.05825 5.33072 3.9457 5.16693 4.97579 5.0277 5…
COG1239	5.197	0.479	4.09059 5.76486 5.36448 5.65564 5.14183 4.65023 5.74371 5.00543 5.65009 4.79618 5.54942 5.20655 4.93696
COG1311	5.199	0.481	6.16487 5.24602 5.16014 4.93995 4.8945 5.30295 5.77655 4.49434 4.81359
COG1812	5.199	0.353	5.07646 5.58323 5.23561 4.74299 5.41361 5.22007 5.64667 5.42573 5.40351 4.40216 5.04046
COG3572	5.200	0.382	4.96772 4.74459 5.75225 5.33622
COG1929	5.204	0.759	5.01905 4.72195 4.885 5.05937 4.88751 4.80329 5.1062 5.25681 7.97324 5.75466 5.0951 4.75634 4.889 5.16207 4.68467 5.20618
COG3345	5.204	0.030	5.24538 5.1908 5.17638
COG3404	5.204	0.481	4.80852 4.82866 4.93867 5.3695 6.07627
COG1927	5.206	0.465	5.32747 5.70478 4.58635
COG1527	5.207	0.520	5.21398 6.16957 4.83207 4.8451 5.31604 5.33323 5.44875 5.53436 5.7639 4.33706 4.48584
COG0782	5.209	0.917	5.26007 5.17029 5.29654 4.56654 4.67645 9.05305 5.01723 4.89045 4.95469 4.92596 4.90225 4.91774 5.82029 4.64975 5.07843 4.6906 4.94732 4.79869 4.87389 4.96132 4.75405 4.88484 4.75405 5.87322 4.91806 4.45631 4.74273 5.84593 5.03918 4.87843 5.07758 5.03176 5.52378 5.15075 4.80831 4.73626 6.09314 4.40071 5.04901 4.69621 8.81604 4.49887 4.71074 7.33574 5.07843 4.77669 6.25913 5.06279 5.2371 4.49887
COG2077	5.209	0.858	4.8105 4.87197 5.0528 4.93242 7.2717 5.00975 5.08361 4.9815 4.39244 4.93456 4.74315 4.83335 7.2717 4.74315
COG1348	5.210	0.298	5.77089 5.26653 5.01403 4.97947 5.02124
COG3634	5.211	0.258	4.87859 5.45516 4.93792 5.21793 4.8607 5.47903 5.4291 5.4291
COG0378	5.212	0.382	5.28389 5.28389 4.75004 4.75004 6.00401 6.00401 4.8544 4.8544 5.08762 5.08762 5.07475 5.07475 4.96532 4.96532 5.34877 5.34877 5.66937 5.66937 5.66643 5.66643 5.77581 5.77581 4.75592 4.75592 4.81979 4.81979 4.95955 4.95955 5.10823 5.10823 5.26621 5.26621 4.76954 4.76954 4.76954 4.76954 6.01923 6.01923 5.3601 5.3601 4.9548 4.9548 5.47892 5.47892 5.00025 5.00025 5.01728 5.01728 5.07555 5.07555 5.683…
COG1156	5.212	0.364	5.17574 5.22311 5.53564 5.60469 5.60646 5.13729 5.30568 4.81215 5.2127 5.35956 4.9925 5.18786 5.57345 5.16036 5.65255 4.12178 4.9352
COG2402	5.212	0.944	4.7126 5.47604 4.64627 7.34818 4.68403 6.24679 4.12124 4.46448 4.56034 4.87085 6.19643
COG3510	5.212	0.154	5.33152 5.30733 5.25991 4.94999
COG3248	5.214	0.328	5.04479 5.78238 5.01509 5.01509
COG1166	5.215	0.210	5.30562 5.42381 5.21531 5.42525 5.42525 5.24415 5.24047 5.07886 5.54851 4.81883 5.13937 5.06492 5.2668 4.81883
COG3622	5.216	0.192	5.11048 5.32004 5.17259 5.13467 5.16121 5.3264 5.41676 5.58787 4.87282 5.05632
COG3096	5.221	0.102	5.04981 5.26738 5.36239 5.19999 5.22701
COG0022	5.222	0.410	5.30642 5.43866 5.22519 5.54974 5.53975 5.05018 5.4731 4.73941 4.97077 4.95058 4.58582 4.96126 4.73835 6.12909 5.50931 5.55364 4.77172 5.82686 6.20989 5.31604 5.52047 4.97808 4.93189 5.10674 4.83651 5.32325 5.59118 4.48344 5.17099 4.70748 5.3147 5.28533
COG0490	5.223	0.982	4.36071 7.85366 5.38274 5.01755 4.99982 5.31395 4.60024 4.88959 4.59132
COG2190	5.224	1.092	5.23764 4.62053 4.21844 4.91998 4.48125 5.1304 4.61866 4.71725 4.88174 4.88361 4.64547 4.82305 4.73333 4.74443 5.30546 4.86145 5.39374 9.11538 9.09652 5.22071 4.81098 5.3319 5.09152 6.4085 4.85846 5.30733 5.52432 4.9352 4.57295 4.73098 4.73098
COG1317	5.227	1.052	4.95576 4.67212 4.61001 9.25984 4.92057 5.55342 4.74839 5.37687 4.77717 4.9195 5.0693 5.07106 4.66876 4.68756 4.68756 5.42904 5.45964
COG1482	5.228	0.317	5.25841 5.32923 4.91069 5.12036 5.83162 5.33905 5.02102 5.24858 4.67901 5.44416 4.95202 5.01915 5.0317 5.92411 4.85707 5.5923 5.30931 5.2378
COG1494	5.229	0.361	5.00479 4.98262 5.19651 4.9799 6.22831 5.6989 4.90246 5.59172 5.03566 5.36255 5.2692 4.81397 5.2692 5.42215 5.07849 4.8285
COG2816	5.229	0.310	4.61535 5.14845 5.0057 5.06781 5.1939 4.95571 5.32138 5.80641 5.43102 5.43924 5.53687
COG1592	5.231	0.716	4.94615 5.00244 5.27005 4.93151 5.13152 4.07617 5.43059 7.44442 5.15251 4.84356 5.35417 4.69226 5.67412 5.29152
COG2018	5.232	1.090	4.38816 9.29562 4.79736 5.82777 5.78878 5.00222 4.63677 4.86647 5.05419 5.08361 4.65834 4.41497 4.93333 5.30525 5.30525 4.91945 4.6647
COG1058	5.233	0.284	5.56459 5.41372 5.01696 5.16527 5.14295 5.13317 4.90551 5.01963 5.51294 5.39412 4.89659 5.6597 5.28848 5.39684 5.31796 5.06038 5.22231 5.28138 4.32942 5.60688 5.40875 5.22215 5.39924
COG0592	5.234	0.946	4.86775 4.7659 4.66272 4.69007 5.37195 5.063 4.89093 8.93267 4.92345 4.92244 5.82729 5.53628 5.74788 4.97541 5.44672 5.12986 5.29483 4.64355 4.83448 5.70333 4.44328 5.00714 5.05371 5.10765 4.54037 4.54037 9.3957 4.93835 5.59471 4.74999 5.3022 4.65797 5.70221 5.00468 4.92099 6.38666 4.97467 3.97075 5.31374 4.42843 5.2002 4.63901 5.2002 5.52929 5.25302 4.69156
COG3321	5.241	0.253	5.27662 5.16687 4.93659 5.39625 4.83175 4.84991 5.25328 5.37249 5.18284 5.61586 5.26797 5.18375 5.29558 5.69677 5.43412 5.38792 5.64101 5.70627 5.25638 5.63081 5.67423 5.18177 5.23395 4.93328 4.89178 5.30648 5.39855 4.99582 5.20842 5.11982 4.63688 5.5162 5.1147 5.3962 5.29419 5.35422 5.03806 5.33259 5.61682 5.14156 5.13045 5.04361 5.35443 5.045 4.8387 4.87314 5.27705
COG1181	5.243	0.523	5.23379 6.773 5.12313 5.41649 5.07827 5.41948 5.01419 4.90342 5.09814 4.77626 4.7611 5.01376 6.12866 5.06487 5.35636 6.81076 4.65557 5.01093 4.95346 4.90107 5.12928 4.87971 4.82588 5.44549 5.25975 4.76078 5.37195 5.19246 5.29227 5.00078 4.98829 4.73787 5.79733 4.98829 4.73787 6.33838 6.0752 5.2739 4.8975
COG3473	5.243	0.634	6.0587 4.67437 5.1916 4.43922 5.85292
COG0611	5.244	1.223	5.1187 5.08009 5.20655 5.15699 9.47149 4.66406 9.41156 5.10444 5.34584 5.14685 4.37513 5.06385 5.1987 4.64408 4.87362 4.85723 5.09499 4.73087 4.7243 4.84233 5.37751 4.30474 4.6404 4.50624 5.3171 4.85279 4.48376
COG0459	5.248	0.717	4.84591 4.90903 5.38845 5.27246 5.15571 4.79047 4.72857 5.04164 4.92398 5.2637 5.79274 5.23422 5.22669 5.07 7.21782 4.99833 5.02172 4.88233 5.50477 4.74572 5.7012 5.03421 4.88292 4.89766 5.53521 4.72836 4.5832 4.88997 4.88548 5.03016 4.86529 4.88575 4.81995 5.55748 4.838 4.96698 4.74726 5.04212 5.03795 5.0003 5.68598 5.7702 5.05819 4.77717 5.2127 4.28253 4.04551 5.40522 9.05294 8.00608 5.53532 5.…
COG2022	5.248	0.410	5.3657 5.64058 4.89605 5.42178 5.46717 5.09349 4.83907 4.72729 4.5831 4.94407 4.7682 5.18856 5.26824 5.57484 5.53137 6.16011 5.73853
COG2406	5.249	0.421	4.7188 5.74948 5.27737
COG2866	5.250	0.522	4.49337 6.03109 6.02302 5.45142 4.65882 5.86067 4.62539 4.60195 5.30925 5.09542 5.50456 5.08559 5.50456
COG3142	5.253	0.349	5.2072 4.77055 5.54712 4.72574 5.66798 5.29921 5.63668 5.49981 4.91945
COG1410	5.254	0.789	8.22729 5.13798 4.95095 5.1148 5.18941 4.90903 5.07502 5.07261 5.15956 4.96249 4.79747 4.75869 5.05243 5.23267 4.53316 6.07648 4.72884 5.94857 4.90326
COG2040	5.254	0.246	5.01622 5.74622 5.30941 5.30354 5.29857 5.0849 4.82545 5.41046 5.288
COG1099	5.255	0.221	4.88446 5.46466 5.30947 5.35983
COG3684	5.255	0.299	4.93958 4.88142 5.56875 5.30044 5.58483
COG1892	5.256	0.486	5.38936 5.24853 5.30642 5.92438 4.41193
COG1899	5.257	0.495	4.936 5.5146 5.75006 5.28891 5.55636 4.93621 5.38883 6.04465 4.98519 5.2433 3.99729 5.43882
COG0819	5.258	0.318	5.40725 5.56923 5.0842 5.91562 4.95186 5.12073 5.48282 5.05093 5.5687 4.69813 4.86871 5.01013 5.45446 5.7976 4.96447 5.39278 5.38279 5.1399 5.04986
COG1775	5.258	0.105	5.18701 5.14738 5.4283 5.33051 5.19571
COG1843	5.260	1.195	8.72151 4.48018 4.5636 7.58797 5.32495 4.31724 5.11128 5.28608 4.22346 5.39374 4.99699 4.21844 4.97771 4.21844 5.38669 5.35331
COG2178	5.260	0.169	5.3186 5.37126 5.46557 5.15571 4.98732
COG0710	5.264	0.717	5.23801 7.47726 6.36087 4.94193 5.09867 5.05066 4.9634 5.42942 4.57354 5.00511 4.94225 5.94564 4.60072 5.30017 4.9932 4.0234 5.22738 5.70814 5.12944
COG0107	5.265	0.849	4.94091 4.72793 4.69477 5.30669 9.16867 4.88964 5.6534 6.5645 5.13937 5.16127 5.01344 5.29382 4.85477 4.73333 5.17286 5.18615 5.51091 5.04992 5.38488 4.67752 5.1469 5.14012 4.07734 5.71749 5.00778 5.37265 5.00778 5.22092 4.87581
COG1816	5.266	0.238	4.7549 5.30813 5.18818 5.05739 5.28538 5.58007 5.30092 5.16629 5.25991 5.31897 5.7091
COG2336	5.266	1.483	9.45306 4.61557 4.79383 4.96329 4.75859 4.71474 4.69103 4.71474 4.69103
COG2442	5.267	0.479	4.96254 5.48015 5.04805 6.07664 5.90393 5.53158 4.56686 4.98236 4.84852
COG1302	5.268	1.129	4.78363 4.67666 6.16791 4.61519 4.58181 4.56617 7.85778 8.64957 4.84745 5.14338 4.74326 5.1908 4.63276 4.89199 4.69242 5.21104 4.47943 5.09825
COG0497	5.272	0.409	5.19048 4.98108 4.99389 5.24426 4.82187 4.78331 5.79103 4.91822 4.94449 5.07753 5.11101 5.00078 5.56491 6.03045 5.09216 4.84756 6.10436 5.46189 5.81202 5.36068 4.92991 6.06879 5.528 5.32463 4.81557
COG1878	5.274	0.311	5.41655 5.48832 5.17617 5.18001 5.52389 5.24757 5.16319 5.56966 5.07678 4.82887 5.99044 5.42525 5.28698 5.17723 5.10241 4.56499 5.64582 5.07032
COG3705	5.275	0.245	5.35785 5.26487 5.69089 5.32357 5.39182 5.01552 4.87699
COG1355	5.276	0.417	5.98345 4.89264 5.48613 5.06279 5.01819 4.96901 5.49884 4.79677 5.07918 4.99667 6.25138 5.3664 5.18642
COG0779	5.277	1.276	9.37503 4.81167 4.66684 4.24675 4.7306 4.94748 4.6459 5.08041 4.53337 5.0073 5.03197 4.57802 4.88393 4.85632 5.27433 4.58192 5.02022 9.03425 4.93637 7.53772 4.58673 5.65223 5.05958 4.76072 4.76644 4.60398
COG0221	5.279	1.106	5.38103 4.60131 5.61607 4.80617 4.96986 4.73172 4.8357 9.71421 4.38795 4.68836 4.965 5.48341 4.9689 5.37179 4.69402 4.70385 4.70385 4.98177 4.85354 4.94999 4.84991 5.44191 4.72617 5.05355 5.24858 5.49446 4.83773 3.87574 4.93979 5.30306 6.85759 4.99598 4.96404 4.86657 5.73014 9.34128 4.99598 5.67434
COG0140	5.283	0.664	5.84016 5.04324 7.49654 5.03945 5.41521 4.76494 4.71373 5.79129 5.15892 5.00303 5.47668 5.20394 6.08236 5.95023 4.75704 6.19488 4.87838 5.08954 4.89515 4.59517 5.5233 5.50328 5.03437 4.61455 4.06068 5.22455
COG0539	5.283	0.836	4.81108 6.0368 5.8643 4.6027 4.75832 5.49297 5.03913 5.13723 5.14135 5.31187 4.92094 5.10765 6.25667 4.9712 4.80745 4.96479 4.96479 4.82566 4.99496 5.79065 4.81926 4.88964 5.46653 4.84761 5.01125 4.87822 9.24307 6.22906 5.33959 4.87822 4.55591 5.0818
COG3844	5.283	0.276	5.58146 5.3429 4.84217 5.11454 5.53628
COG2912	5.285	0.470	5.38178 5.80358 5.43219 5.63241 5.23491 5.39417 5.75044 4.46443 4.47281
COG3132	5.286	0.398	5.3508 5.1218 4.96436 6.0297 4.96436
COG2513	5.288	0.312	5.57612 4.88446 5.36047 4.90828 5.09691 5.17099 5.26199 5.20041 5.34044 4.66689 5.3115 5.19133 5.5271 5.58034 5.34899 6.01912 5.80886 5.22813 4.9203 5.36512
COG3450	5.290	0.491	4.82604 4.68622 4.96965 5.03688 5.81842 5.34306 4.80473 5.41227 6.3927 5.68261 5.22877 5.77597 4.79501
COG0569	5.293	0.880	4.04984 4.71864 5.01002 4.71127 5.0865 4.88302 5.06092 5.4754 5.23518 5.09291 5.59369 5.8777 5.48421 5.24672 6.05971 8.5434 4.81365 8.24951 4.81392 5.19902 5.20821 5.20052 5.3609 5.46958 5.89944 5.72961 4.55986 6.3857 5.17841 5.74099 5.5962 6.30014 5.0732 4.07451 4.0759 4.53834 4.38827 4.41337 4.14725 4.31281 5.5467 5.31999 5.70248 5.21809 5.5467
COG2317	5.296	0.508	5.48816 5.07459 4.93958 5.20698 5.31753 5.39182 6.25988 4.2939 5.69228
COG0853	5.297	0.345	4.95592 5.39865 5.15625 5.12559 5.11982 5.23817 4.92831 5.36383 5.36383 5.95904 4.83506 6.00599 5.54931 5.53292 5.1195 5.74638 4.90812 4.73947 5.53292 5.36346
COG1884	5.297	0.442	5.05574 5.0355 5.84075 5.76245 4.88329 5.78147 5.70077 5.11064 5.01782 4.95154 6.06436 5.2559 5.10535 5.15988 5.25868 5.4393 5.0764 4.94262 5.55433 5.5523 5.75476 5.66878 4.36723 4.28824 5.7844
COG3651	5.297	0.381	5.8188 4.91993 5.1516
COG3715	5.299	0.674	4.59655 4.62705 5.05814 5.82761 5.5436 4.91998 5.36506 4.96703 7.20308 4.87982 5.16623 5.85357 4.87982
COG3793	5.299	1.395	4.91127 4.88286 5.15945 3.84305 4.49519 9.75534 5.24933 5.28212 4.87629 4.95555 5.08591 5.08591
COG0524	5.300	0.728	5.21809 4.86684 4.87597 4.97242 5.12175 5.06941 4.75287 5.15352 9.05898 5.17665 6.0549 5.00174 5.01702 4.92233 4.58171 4.95149 5.63444 4.79298 4.79383 5.04682 4.99047 5.31043 5.99493 4.80793 5.9302 5.93314 4.80596 4.7023 5.76454 5.3891 5.21398 5.00206 5.9756 5.75327 4.57103 4.97435 4.73509 4.32718 5.10092 5.50504 5.66771 6.07808 5.16768 5.3994 5.32747 5.53505 8.39183 5.59519 5.66259 5.22909 4.750…
COG2103	5.300	0.301	5.66152 5.42963 4.91047 5.59919 4.72029 5.03758 5.51967 4.95368 5.55898 5.41222 5.45008 5.08276 5.55898
COG2960	5.300	0.389	4.94449 4.76622 5.00463 5.48079 5.16869 5.33975 5.67615 6.01864
COG3157	5.303	0.323	4.99544 5.96337 5.37906 5.37906 4.82988 5.39588 5.18605 5.20773 5.69981 5.4197 4.88099
COG3718	5.304	0.336	5.12431 4.93253 5.32325 5.83434
COG3396	5.305	0.452	5.75626 4.78128 4.99443 5.44047 5.97848 4.87838
COG3484	5.305	0.209	5.23363 5.58979 5.09291
COG3644	5.308	0.318	5.07779 5.08863 5.75695
COG2376	5.310	0.382	5.97549 5.68705 4.85595 5.0896 6.0368 4.77942 4.96228 5.51439 4.96596 5.53799 5.22161 5.18962 4.8247 5.23005 5.83792 5.89474 5.3139 5.35844 5.12661 5.18968 4.91907
COG0179	5.312	0.668	4.78769 5.02503 4.551 6.72472 5.2818 5.82702 5.71631 5.47657 4.99037 4.7376 5.04628 5.0316 5.55177 4.94374 5.65714 4.95587 5.15165 5.13264 4.58545 5.09921 5.21975 5.2802 5.6369 5.13029 5.47892 4.97253 5.14802 5.46541 5.92892 6.43142 5.19262 5.10156 5.22001 4.46571 5.06193 5.55439 5.15454 4.76179 5.62761 4.46293 8.79537 5.75338 5.00735 5.02439 5.10546 5.34007 5.47348 5.43123 5.28004 4.37054 5.75338
COG0045	5.314	0.453	5.83413 5.38076 5.8769 4.97632 5.01846 5.50867 5.14289 5.36229 5.52314 5.26103 4.96911 5.35903 5.23513 4.73771 5.04468 5.0395 5.72731 5.54061 6.14949 4.95127 5.53393 5.53778 5.2911 4.20391 5.05328 6.87185 5.31342 5.09499 4.96682 5.20148 5.46141 4.88324 5.31342
COG0108	5.315	0.769	5.42755 5.6063 4.9133 4.86759 4.98284 6.50106 4.97162 4.90118 5.17873 5.83039 4.93883 4.86657 5.03544 5.39353 5.07438 5.07438 5.74387 5.58189 5.02471 5.54541 5.00303 4.81263 5.32351 5.07742 6.19467 9.14016 4.84558 5.49228 5.03512 4.8207 4.91672 4.79805 5.36496 4.86663 4.86663
COG1980	5.317	0.358	5.32944 6.00022 4.76884 4.91261 5.48261 5.48261 5.49174 5.42231 4.96158
COG1762	5.319	0.989	4.36029 4.36029 4.82497 4.82497 4.82353 4.82353 5.16356 5.16356 4.41604 4.41604 4.66069 4.66069 4.74529 4.74529 4.7407 4.7407 5.98003 5.98003 4.96767 4.96767 5.61602 5.61602 9.33092 9.33092 4.88516 4.88516 4.39046 4.39046 5.77501 5.77501 5.14872 5.14872 4.91587 4.91587 5.87979 5.87979 5.10535 5.10535 5.08116 5.08116 4.39046 4.39046 5.77501 5.77501 4.89712 4.89712 5.87979 5.87979 5.41564 5.41564 4…
COG0326	5.322	0.753	6.37619 4.81338 4.85643 8.4509 5.07843 5.21617 5.37377 4.9665 5.53153 5.11123 5.15123 5.58381 4.78684 5.32394 5.24207 5.28276 4.76932 4.83106 5.10156 5.0748 5.56816 5.01152 4.91224
COG0141	5.324	0.782	5.05857 4.83426 4.89258 4.94353 8.78965 4.97451 5.54915 5.29355 5.55615 4.92479 5.0152 5.30952 4.76094 5.09649 5.04041 5.05467 5.19726 4.84671 5.44773 5.16516 4.18987 5.86515 5.13056 5.06364 5.03582 5.27593 6.90523 5.54317 5.63551 5.31438
COG3517	5.325	0.180	5.1689 5.25435 5.51236 5.38151 5.06535 5.56913
COG0206	5.326	1.207	4.96014 6.33828 5.41665 8.71013 4.75912 4.89782 4.97696 5.07977 4.67421 5.00329 4.78935 4.75453 5.25953 4.53839 8.9001 5.11576 5.63198 4.49647 6.95436 4.53605 4.9266 4.9266 4.89013 5.44063 8.36599 4.91523 4.87181 4.94417 5.27379 5.02273 5.07454 4.96153 5.0112 4.55111 4.52702 5.21243 5.32474 5.05835 9.36435 5.56955 5.03037 5.67882 9.22988 4.8882 4.69039 4.44675 4.06896 4.21481 4.31356 4.76323 4.62…
COG0231	5.329	0.857	5.60742 7.3516 5.31171 5.11651 4.99624 9.4012 5.00837 4.6671 4.8348 4.99357 4.96132 5.13099 5.05349 4.85002 5.34237 4.84072 5.08025 5.5327 5.5961 5.07122 5.56192 4.7619 4.7619 4.79485 5.20079 5.18738 4.85002 6.26901 5.37339 4.81664 4.86134 5.66622 7.47384 7.46994 5.12271 4.89402 4.9039 4.77482 4.82198 5.01392 4.7627 4.77546 4.95266 5.67305 5.30642 4.87757 5.34237 5.4535 4.88286 4.76676 5.67305
COG2731	5.330	0.509	5.01237 6.80221 5.27641 4.58908 5.77581 5.16826 5.03907 5.24837 5.40186 5.55855 4.92334 5.24255 5.24837
COG1868	5.332	0.928	5.25344 4.95357 4.87079 8.68962 4.86283 5.27176 5.15635 4.82326 4.8341 4.66758 5.50216 5.24218 5.40458 5.27176 5.18188
COG2766	5.332	0.464	5.72016 5.54744 5.54226 5.51951 4.51661 4.42453 5.58413 5.54979 5.58413
COG3449	5.338	1.137	4.88724 5.03341 4.90748 8.47178 4.93221 5.52971 4.60398 4.61866 5.06001
COG3595	5.338	0.904	4.65535 4.30672 5.34813 5.44325 5.69105 4.76083 5.04751 7.45029
COG3495	5.339	0.745	4.89701 5.44971 4.51634 6.49401
COG1260	5.340	0.262	5.48341 5.72534 5.2237 5.2237 4.80863 5.6495 5.50568 4.98834 5.26156 5.4927 5.37922
COG2102	5.340	0.590	5.08863 5.42477 5.34285 6.66752 5.63893 5.81928 4.69354 5.04997 5.85912 4.82999 5.83338 5.07763 5.26001 4.16904
COG2140	5.342	0.207	5.05339 5.05339 5.39374 5.39374 5.21734 5.21734 5.54472 5.54472 5.19304 5.19304 5.28244 5.28244 5.70601 5.70601
COG0113	5.345	0.527	5.26359 6.68029 5.0912 5.11657 5.23433 5.71813 6.12503 5.3829 5.36613 6.04428 5.02375 4.65717 4.92762 5.19085 5.19085 5.02631 5.79674 5.29708 4.73536 4.99101 4.98497 5.51925 4.43094 5.52806 5.64875 5.27497 5.36768 5.21473 6.9047 5.10038 4.87325
COG1151	5.345	0.294	4.7463 5.43513 5.62574 5.51332 5.45815 5.69596 5.1437 5.13857
COG0346	5.346	0.756	5.32554 5.53046 5.30963 5.77896 6.2281 4.65129 5.6613 5.69564 5.98713 5.21782 6.22773 4.55981 4.73947 4.82882 4.74994 4.96447 5.16121 4.97648 4.71346 5.45078 5.99429 5.15528 5.12751 5.73468 7.5877 5.10839 4.54144 4.79437 4.61279 5.3891 4.61733 4.84644 8.32732 6.7855 5.87498 5.64005 5.72667 5.14199 4.5102 5.54141 4.37887 4.41796 5.63166 5.38327 5.68534 6.7032 8.49384 4.54651 5.64288 5.54312 5.0929…
COG0674	5.346	0.507	5.28912 4.26031 4.39724 4.4412 5.724 4.87768 4.90524 5.05953 5.1163 5.31465 6.00086 4.73514 5.04372 6.04428 5.13371 5.34723 5.54039 5.34584 5.41169 5.24741 5.75252 5.77554 7.03656 5.5295 5.21633 5.19507 4.86091 6.00486 5.88737 5.50338 4.92665 5.88662 5.18247 4.7698 4.64489 5.20858 5.26498 5.04452 5.86168 5.41227 4.99752 5.25846 5.90403 5.02658 5.2112 6.00679 5.16431 4.89616 5.92668 6.00935 5.8926…
COG2334	5.346	0.342	5.43983 5.01344 5.68731 5.48127 4.98444 5.04751 4.94374 5.40827 5.55433 4.9258 5.74077 5.68229 5.95733 4.97622
COG0174	5.347	0.623	4.88462 5.83183 5.02786 4.84991 5.03817 5.57559 5.23614 5.30995 5.54189 5.57794 5.46819 5.1555 5.68843 4.97349 5.419 5.05841 5.15277 4.8568 5.17189 5.16816 4.81135 5.18989 5.23903 4.75736 5.41345 5.11827 5.64854 5.43609 5.27593 5.29879 4.93344 9.31196 4.9854 5.01344 5.25264 5.03646 5.1743 5.11448 5.47161 5.46872 4.93194 4.36686 5.99872 5.82884 4.99314 5.23635 4.94033 5.23635 5.6902 5.39417 6.4123…
COG0376	5.347	0.524	5.59748 4.81685 5.42082 5.0771 5.73661 4.10292 6.17117 5.83567 5.12303 5.12303 5.73249 5.42819
COG1217	5.347	0.716	4.94807 5.13152 8.58703 5.26573 5.17798 5.10877 5.19315 5.26931 4.89894 5.21275 5.01349 5.01349 5.19844 5.30578 5.94265 5.46771 4.87709 5.13147 5.60379 5.12928 5.26931 5.53185 4.9666 5.07571
COG1730	5.347	1.378	4.76286 4.46352 5.06065 4.69952 5.47503 7.25376 4.76767 4.7502 3.7192 8.83393 5.03427
COG1336	5.348	0.277	5.8518 5.18834 4.97942 5.20031 5.50354 5.36576
COG1038	5.351	0.057	5.40859 5.29403
COG1001	5.352	0.401	5.22172 5.99365 5.4848 4.98054 4.8898 5.80374 5.39363 5.19956 4.74844 5.24031 6.06414 5.20116
COG1359	5.352	0.986	5.00441 5.39844 5.47027 10.1561 5.37932 5.54963 5.8722 5.09008 5.33783 4.99389 4.86828 4.67928 4.65749 5.95317 5.24506 4.6169 5.61933 5.4135 5.35289 4.67704 5.10086 4.70903 4.03398 5.51657 5.62526 5.02156 5.24421 4.83229 5.62526 5.51657
COG3442	5.352	0.439	4.5299 5.41398 5.61265 5.38861 5.81591
COG0281	5.355	0.639	4.28365 5.01723 5.00692 5.2551 5.23732 4.89915 5.18744 5.00452 5.07443 5.53537 6.60279 5.31283 5.4323 5.01088 5.05125 5.06188 5.04858 5.18119 5.05104 5.66606 5.42568 5.78296 4.7235 5.16196 5.06241 5.05253 5.30055 5.02337 5.05713 5.98462 6.59895 5.43134 5.28031 5.31054 5.34498 6.01944 5.10081 8.38163 5.21563 5.16095 5.20196
COG1227	5.355	1.234	8.84493 5.9748 4.91859 4.70828 4.77589 4.77974 4.96975 4.47025 4.6757 5.4354
COG1799	5.355	0.577	5.0928 4.99058 5.25798 5.77805 6.29892 5.68336 4.38443
COG1699	5.357	0.971	6.41144 4.76564 4.54694 4.37284 5.03646 7.67924 4.73071 4.92671 5.24009 5.8612
COG3497	5.360	0.181	5.21659 5.57431 5.57431 5.14215 5.29248
COG1759	5.361	0.374	4.97162 5.67257 5.28314 4.77707 5.2849 5.97795 5.70392 5.21793
COG3717	5.362	0.222	5.24746 5.20469 5.10284 5.62878 5.62494
COG0137	5.363	0.429	5.28095 5.20741 5.16778 6.61871 5.43753 5.68309 5.55871 5.39743 5.24816 5.237 5.19545 4.89627 5.20191 5.14343 5.34413 5.41943 5.22199 5.85276 4.78294 5.33521 5.1885 4.39489 6.14388 5.45964 5.19197 5.42477 5.201 6.27008 5.02476
COG2412	5.363	0.872	7.32276 4.96244 5.17456 5.5875 4.98214 5.18124 4.33294
COG1334	5.365	0.743	5.26637 4.86273 4.68531 5.26632 4.58635 5.46199 5.60304 7.25248 5.29649
COG3144	5.365	1.860	4.66652 4.89771 9.89959 4.79309 4.50507 4.41839 4.37129
COG3627	5.365	0.412	4.8874 5.08826 5.41548 5.72929 6.04454 5.02407
COG1539	5.367	0.862	8.80706 4.93333 5.23582 5.52325 4.98604 5.12981 5.48768 4.8286 6.39398 4.75047 4.92217 4.80532 4.80532 4.88676 5.61666 5.05312 5.65895 4.84815 5.79204 4.90748 6.24909 4.76195 4.67992 6.24909 6.21181 4.90428 4.47831
COG3498	5.367	0.400	5.00388 5.76603 5.76603 4.93248
COG3453	5.369	0.769	5.6808 5.30552 4.55105 6.5464 5.84315 4.28846
COG0106	5.370	1.109	5.73906 4.93424 4.99427 9.27111 4.65065 6.45251 5.03507 6.0093 8.46949 5.2755 4.61407 4.95843 4.94641 5.12356 4.91197 4.94188 4.63298 5.60427 4.7376 3.80658 5.47444 5.48517 5.01221 5.24303 4.91961 4.91352 4.83223
COG3185	5.371	0.316	5.24736 5.24736 4.92874 4.92874 5.0732 5.0732 5.47636 5.47636 5.75087 5.75087 5.74916 5.74916
COG0806	5.373	1.212	7.07859 5.23155 5.30626 9.82236 4.60221 5.90094 4.58614 4.66673 5.67402 4.73349 5.02845 4.49631 4.48371 4.83218 4.7627 6.00946 4.53022 5.43086 5.51481 8.17971 4.81311 4.96799 4.61391 4.57017 6.55484 4.66395 4.59752 4.80318
COG2313	5.373	0.140	5.24565 5.41751 5.28789 5.62734 5.28789
COG2078	5.375	1.058	5.33489 6.45865 4.94674 4.76094 5.01152 4.7752 5.04313 4.84121 5.15037 4.34074 8.4893 5.34712
COG0182	5.376	0.437	5.72512 5.01857 5.36159 5.14257 5.32442 4.50283 5.23972 6.08401 5.94115 5.83284 5.66584 5.53548 5.83915 4.88382 5.0818 4.83955
COG1209	5.376	0.746	5.48186 8.99842 5.40784 5.42141 5.26231 5.5954 5.1367 4.63356 5.09216 5.18407 5.39032 5.39032 5.39032 5.39032 5.16607 5.55284 5.35759 5.21403 4.91811 5.74248 5.32917 5.44159 5.39561 4.2938 4.44072 4.40055 5.5617 5.25644 5.72892 5.30648 5.25644 5.88887
COG1849	5.376	1.348	4.49786 4.63757 5.30803 4.8929 5.73153 8.99911 5.05093 5.05162 4.21775
COG0152	5.377	0.667	4.97136 4.96324 5.03048 5.63295 4.89963 5.63214 8.37053 5.4825 4.86844 5.16404 4.86796 4.63736 5.18995 5.18995 5.24479 5.29131 5.62397 4.97467 4.93894 5.07309 5.21318 6.21822 5.53553 6.2038 5.85073 4.39425 5.57254 5.5734 5.01339 5.98072 5.79834 5.33409 5.01339 5.07464
COG2952	5.377	0.203	5.02652 5.47994 5.51962 5.47994
COG3281	5.377	0.261	5.4448 5.65805 5.02882
COG3456	5.377	0.723	5.17173 5.23801 4.81317 5.02797 5.04495 6.96643
COG2237	5.382	0.627	5.88908 4.90444 5.38643 6.3253 6.32273 5.08415 5.28255 4.6992 4.54058
COG0251	5.383	1.095	5.84774 4.93557 5.15838 5.08895 5.15165 9.43341 9.06491 6.15451 5.05114 4.94166 5.28549 5.459 4.79602 5.19748 5.1414 5.11235 5.03518 5.0215 4.79197 4.80217 4.61647 4.80217 5.64785 5.35636 4.82764 5.01841 4.60643 5.19678 4.71501 4.98706 5.17371 4.95549 5.0089 5.16543 5.19886 5.19112 4.96666 4.81963 5.56266 5.02695 4.51388 5.08532 4.02575 4.84633 4.69856 5.10839 9.29936 5.2551 5.17366 5.70451 5.509…
COG1623	5.383	0.136	5.22343 5.5914 5.31235 5.40485
COG0047	5.385	0.596	5.0897 4.68184 5.72619 5.72619 5.60368 5.20495 5.45062 5.85106 5.88924 5.38894 5.92999 5.1947 4.77146 4.80622 4.8207 6.01976 7.58712 4.71159 5.77591 4.82561 5.27662 4.9603 5.58397 4.76243 5.39267 5.78611 5.43246 4.41262 4.98812 5.85132 5.43834
COG2017	5.386	0.469	5.45708 4.78711 5.59161 6.17929 5.02893 5.06514 5.23005 5.0654 5.01814 5.33943 5.24549 4.925 5.33387 5.03304 6.65535 5.30909 5.6981 5.51679 6.11883 4.9078 5.79092 4.88788 4.81541 5.70798 5.37452 5.88945 5.99194 4.83293
COG3543	5.386	0.430	5.00949 5.98815 5.16095
COG1586	5.387	0.458	5.74173 5.70221 5.88929 5.83867 5.03331 4.91154 6.61972 5.74723 4.69616 5.13382 5.13382 5.25692 5.45692 5.19881 4.68409 5.56015 5.15566 5.44549 5.15566
COG2820	5.388	0.582	5.90537 6.15953 5.15593 5.20832 5.66531 5.06129 6.20546 5.58979 5.23043 4.373 4.21737 5.58552 5.6903
COG3060	5.388	0.255	5.44336 5.44336 5.85479 5.85479 5.11646 5.11646 5.26231 5.26231 5.26231 5.26231
COG1599	5.389	1.353	4.76451 6.07322 9.03746 4.73252 4.28541 4.71736 4.92879 4.82935 8.50965 5.08132 6.48162 5.10332 3.71215 4.35884 5.08794 4.49466 5.01643 5.78975
COG0634	5.390	0.735	4.63634 4.77375 6.41993 4.89194 5.81506 5.08094 4.89637 5.00724 8.25004 5.10028 5.84481 5.26653 5.46605 5.39518 5.46034 4.8983 6.2006 5.23166 5.17216 4.99859 5.03245 5.47866 5.03245 5.01488
COG2374	5.392	1.195	4.64606 4.04722 5.0175 6.28706 7.59726 4.7572
COG2195	5.394	0.738	5.28341 4.97178 4.72815 4.93718 6.75783 5.45254 8.01735 5.22749 5.49585 4.75901 5.35646 5.22172 4.60334 5.14364 5.44565 5.53228 5.18023 5.26188 5.18023 5.32239
COG2203	5.394	1.154	6.01277 4.62539 4.67271 4.73616 6.03557 4.47185 4.38539 4.02677 3.97822 4.22821 3.95467 4.63746 4.70807 4.90727 9.11703 7.5242 4.96826 8.99089 5.32987 5.21659 4.75912 4.6773 4.73418 4.74977 5.32944 5.63006 6.45764 5.32549 5.6715 4.46005 4.51009 5.7075 7.84485 5.21531 5.00431 5.20292 5.02006 4.91058 6.29123 4.73391 4.99859 7.42759 4.82582 4.84665 4.7149 5.16853 7.63769 5.79268 4.18464 5.31604 6.41…
COG3257	5.394	0.460	5.3672 5.79177 4.87912 6.02537 4.90716
COG3250	5.395	0.360	5.22498 4.9571 5.51022 5.71695 5.52907 5.3092 6.47222 5.19918 5.18274 5.30776 5.24527 5.26162 5.21467
COG0120	5.398	1.117	4.79063 5.19593 8.83104 9.57034 4.84836 6.02468 5.29756 5.13152 4.99341 4.80478 4.87624 4.44376 4.96965 4.96965 5.3005 4.47484 4.59105 5.00345 4.90166 6.09752 5.53094 5.317 5.11496 4.42533 6.4484 5.51866 5.13884 5.30055 5.13884 4.88254
COG1185	5.398	0.602	5.70803 4.98839 5.06546 7.66242 5.08367 5.34375 5.52832 5.27262 5.64598 4.95902 5.43615 5.01307 4.75976 5.31588 5.31588 5.06177 4.94994 7.00895 4.73114 4.90828 5.54654 6.109 5.03208 5.52106 5.31545 5.33489 5.5742 5.27459 5.35315 5.11267
COG1834	5.398	0.321	5.02321 5.86948 5.74579 4.98428 5.40426 5.59866 5.50269 5.05355
COG1023	5.402	0.908	4.85263 5.75332 5.01472 4.77429 5.1877 4.39057 7.51112 5.73324
COG1741	5.402	0.361	5.07026 5.38317 5.32608 5.33953 5.10482 5.60475 5.34333 5.91188 5.07154 5.15998 5.51775 5.58429 6.27131 5.14904 5.19464 5.11165 5.13633 6.21469 5.14904
COG3230	5.402	0.389	5.19945 5.90174 5.84032 5.00399 5.06417
COG1635	5.404	0.841	5.30493 5.46274 5.21125 4.87079 5.13061 7.47849 5.28154 4.16573 5.73249
COG3836	5.404	0.282	5.16559 5.17163 5.7247 4.93178 5.52795 5.57329 5.82227 5.19464 5.52795
COG2185	5.406	0.730	5.10017 6.10981 4.54908 4.71154 5.42872 5.00185 6.41593 5.68464 4.95747 4.95747 5.30493 4.82647 6.11675 5.62942 5.83033 7.74573 4.96981 5.53687 5.85308 5.5961 5.67279 4.39735 4.38298 4.95597
COG0740	5.407	0.866	4.71848 4.71848 4.29198 4.29198 4.39911 4.39911 5.44266 5.44266 4.95528 4.95528 7.35336 7.35336 4.99768 4.99768 5.11726 5.11726 5.34701 5.34701 5.11315 5.11315 5.1555 5.1555 8.80562 8.80562 5.32512 5.32512 5.42926 5.42926 5.14119 5.14119 5.28052 5.28052 5.03448 5.03448 6.2657 6.2657 5.02514 5.02514 5.46077 5.46077 5.16404 5.16404 4.43751 4.43751 4.94658 4.94658 5.04292 5.04292 5.4205 5.4205 5.013…
COG2301	5.407	0.450	6.50544 5.38626 5.62259 5.0669 5.58958 5.81762 5.48731 4.87656 5.71348 5.194 4.71463 5.20458 5.34354 4.28931 5.88011 5.88011 5.45179 5.44624 5.59166 5.17547 5.62189 5.10551
COG0071	5.408	0.973	5.20864 4.92324 5.24324 5.09771 5.61409 5.85816 6.16161 4.17785 4.75063 5.08068 5.13969 6.54159 5.22503 6.10447 4.98978 4.78299 4.9854 4.98396 5.03539 5.6157 5.16105 5.17488 8.93919 5.1171 4.96836 5.29062 8.67739 4.79303 4.80927 8.74308 5.18434 4.2892 4.18239 5.09499 4.25465 4.4389 5.38792 5.23678 5.43599 5.11924 5.30028 5.43599 5.11924 5.56475 5.15475 5.08046 6.00545 5.64032 5.16201 6.56755 5.44…
COG2719	5.408	0.427	5.01862 5.50296 5.19374 5.9271 4.5597 5.61142 5.83573 5.61142
COG1107	5.412	0.628	5.78024 5.54087 5.50621 5.93709 6.04161 4.98182 4.09278
COG1653	5.412	1.090	5.89287 4.50705 4.17705 4.27158 4.13545 4.24119 4.02447 4.14399 4.04028 4.11852 4.12776 4.24979 4.17727 4.07387 4.12706 3.85048 4.05491 8.41982 5.64753 5.78921 5.1485 5.67177 5.67327 9.45461 7.39945 5.37671 5.27684 5.69094 7.27533 5.57804 7.38487 5.48993 8.40876 5.93319 5.37809 5.96839 5.23742 5.81047 5.32597 5.45612 5.41735 5.33179 4.95784 5.49585 5.48021 5.0552 9.20894 6.65497 4.98059 5.55844 5…
COG3613	5.412	1.100	4.61914 6.30265 4.45444 4.57642 7.59662 4.6483 5.68502
COG0139	5.413	0.641	4.9674 5.57116 5.41906 4.61482 4.78096 4.86364 5.19368 6.05555 5.12303 5.12303 5.54953 4.84452 5.73698 5.15203 5.90334 4.86641 7.27192 5.61436 6.42122 4.89712 5.12559 5.8564 6.13704 5.55332 5.05814 4.21572 6.2383
COG0486	5.413	0.925	5.35091 4.7612 4.83026 5.72651 5.14487 5.17488 5.02225 5.05606 4.95491 4.929 5.78969 4.83239 9.09001 7.61318 4.93547 4.96692 5.10086 5.20901 5.47097 4.67025 5.49147 5.68021 5.40789 5.00901 5.27871 7.44575 4.90898 5.50386 5.38167 4.97157 4.64606 4.87656
COG0637	5.413	0.741	5.75407 5.67578 5.23796 5.07934 4.81402 4.92719 5.01696 5.03758 5.0755 4.86866 5.00148 5.28052 4.8325 4.82257 5.13285 5.34578 5.03245 5.02476 5.32981 6.8451 5.85437 5.70483 8.88322 5.11422 5.49874 7.42231 5.30936 5.3484 5.1633 5.4543 5.10578 5.6542 5.34728 5.11961 5.95317 4.80574 4.83741 5.25147 5.52528 5.15251 5.44085 6.1199 5.14476 4.95678 5.11363 4.90166 4.90759 7.62429 5.44982 5.25147 5.49895…
COG3115	5.414	0.644	4.89264 5.55401 4.64157 4.96714 6.74731 5.56021 5.53511
COG3659	5.415	0.323	5.44549 5.3915 5.41398 5.92096 4.90145
COG0480	5.416	0.634	6.49529 7.01092 5.42269 5.5366 4.88954 4.80452 5.78072 9.43843 5.53911 5.18359 5.20602 5.19518 5.05216 4.98871 5.26279 5.19464 5.03427 5.50776 5.22733 4.73418 5.04158 5.65132 5.72828 5.13045 5.4848 5.25003 5.07293 5.38701 5.07293 5.38958 5.09381 5.55642 5.05232 6.16289 6.069 5.51978 5.04943 5.19593 4.9533 4.94898 4.81584 5.0552 5.15528 5.14423 5.79541 5.50819 5.56218 5.74547 5.42536 5.00073 5.549…
COG1561	5.417	0.401	5.15646 5.25499 5.03699 5.10968 5.00217 6.13229 6.00812 5.60138 5.45024 5.08612 5.27737 6.25737 5.06001 5.88662 5.41954 5.28442 5.06001
COG1363	5.419	0.303	5.65671 5.55273 5.6252 5.71321 5.83818 5.54739 5.61313 5.32955 5.82243 5.63092 5.56015 5.32138 5.04228 5.14396 5.5115 5.52346 5.1932 5.0575 5.21857 5.71364 5.6291 5.21243 5.09227 5.28079 5.8964 5.12127 5.74761 4.44451 5.21782 5.69121 5.4778 5.27539 5.13729
COG3564	5.419	0.421	5.94078 4.91106 5.40405
COG0716	5.420	2.031	4.68158 9.63197 4.05614 4.31249 5.15635 3.92418 3.99035 4.3221 4.45273 9.44751 3.64871 9.48532 5.68507 8.6108 4.53151 4.06543 4.66721 9.56361 3.69992 4.4225 4.91426 4.2248 4.47623 7.45472 5.43775 4.00359 4.23062 4.11094 9.67752 4.31067 4.23062 4.11094 9.67752 4.46662 4.31067 5.83274 4.13732 3.99184
COG1542	5.420	0.129	5.59818 5.29387 5.36912
COG0396	5.421	0.910	5.94708 7.48244 4.6521 4.80767 5.83733 5.16452 4.98273 4.89183 4.81995 5.79877 5.44063 4.82791 5.63364 8.78207 5.53441 5.64881 4.74182 5.53051 5.19699 5.24164 5.64395 5.764 3.87451 6.02692 4.8215 5.11913 4.74433 4.83084
COG0400	5.421	0.529	5.29115 5.56432 5.05504 5.26562 6.50923 4.77359 4.98882 6.05672 5.67247 6.18014 4.79747 5.88443 5.47513 5.00783 4.79747
COG0719	5.421	0.663	4.76622 6.01998 5.64122 5.71065 5.14492 6.26249 5.35598 4.95672 5.36362 5.11731 5.09814 5.26765 5.01606 4.94529 5.78574 5.66221 5.96353 5.00404 4.80857 4.9415 4.69829 5.57025 5.60742 4.92537 5.69143 5.89779 5.32415 5.12436 4.81637 4.89952 6.24722 5.05381 5.62344 6.35868 8.36374 5.25798 5.18236 5.23598 5.42648 4.29775 4.16541 6.49913 5.72048 6.2948 5.1242 5.07224 4.9901 5.08901 5.62931 6.29651 5.1…
COG1267	5.421	1.069	5.08057 4.9713 4.87843 4.69055 5.10834 8.61512 5.46434 5.67439 4.64911 4.39105 5.28287 5.23849 5.00666 4.33641 4.49482 6.07552 7.39224 4.6325 4.95624 6.83292 4.19313 5.88673 6.83292
COG1015	5.422	0.874	5.46077 5.2527 5.10305 8.48957 5.01168 5.86099 4.93541 4.79095 5.05964 5.00959 5.08554 5.08554 5.68256 5.61938 4.88281
COG1382	5.422	0.995	5.0575 5.72625 5.80416 4.85669 7.25237 7.24505 5.27358 5.2512 3.96615 4.68174 4.52974
COG3203	5.422	1.498	5.7475 9.00814 8.81417 8.3803 8.33309 4.51538 4.91517 4.67997 4.86839 4.2829 4.74518 4.51938 4.54833 4.74315 4.86097 4.80051 4.15665 4.90588 4.57519 4.74315 4.46982 4.91693 6.17352 4.43014
COG3458	5.423	0.250	5.59711 5.44555 5.68806 4.96409 5.41932
COG1942	5.424	0.402	5.39711 5.70184 5.21991 5.41852 5.4801 5.46482 5.63081 6.37059 5.17403 5.43775 5.43775 5.38151 4.51516 5.30947 5.63081 6.10682 5.1062 4.84847
COG3048	5.424	0.194	5.39556 5.57628 5.62707 5.03736 5.38445 5.52309
COG3760	5.425	0.420	5.97373 4.90433 5.15283 5.66755
COG0027	5.426	0.425	4.90225 5.56261 5.70809 6.02954 6.21902 5.52298 4.79747 5.1916 5.27256 5.42397 5.05985
COG1020	5.431	0.579	5.61265 5.04917 5.28581 5.38493 5.03769 5.22776 5.37649 5.09323 5.1006 5.32164 5.99247 5.3147 5.35737 5.07053 5.29964 5.34204 5.52811 5.53911 5.30354 5.46285 5.81036 5.32351 5.26146 4.79918 5.47219 5.31326 4.798 5.2779 5.26797 5.07945 5.05243 4.75682 5.79396 5.2269 5.17424 5.29067 5.22375 5.21387 5.1712 5.44704 5.25302 5.23278 5.32693 5.67604 6.43013 5.64379 5.40597 5.37462 5.30557 5.9968 5.16549…
COG1794	5.432	0.636	4.93563 5.38648 4.91832 5.53409 6.05095 4.80265 5.71354 5.07742 7.29995 5.08628 5.90537 5.05595 5.23117 5.05595
COG2404	5.433	0.830	6.99997 5.15998 5.78152 5.22781 4.26213 5.16762
COG2608	5.435	1.612	6.47548 8.94848 4.51516 4.39692 4.47522 4.41054 4.41054 8.83975 4.45129 5.11133 5.63391 4.88895 4.26934 5.88737 7.49488 4.39826 9.29979 4.73589 4.60312 4.97039 5.28543 4.71266 3.58003 3.2801 6.0313 8.56765 4.95726 4.48056 4.51169
COG3231	5.436	0.422	5.401 5.68496 5.05777 6.0979 4.94033
COG3377	5.436	0.359	5.09008 4.98465 5.83381 5.83802 5.43209
COG3434	5.436	0.236	5.44309 5.85079 5.15721 5.34183 5.21926 5.60117
COG0737	5.437	0.904	5.25259 4.82561 4.58662 4.51815 4.2782 4.1441 4.9972 4.88468 5.06957 4.96991 5.98681 7.02721 5.49393 6.4868 6.541 8.64952 4.81322 4.88494 5.09136 4.91047 6.10388 5.60849 5.6675 4.96575 5.83017 5.46856 5.32164 5.31203 5.79375 4.16744 4.20413 5.75781 5.41046 5.42514 6.45865 5.40677 7.54071 5.46242 4.73872 5.42888
COG1148	5.437	0.404	4.96329 5.53158 5.55658 6.22842 5.4213 4.79063 5.44149 5.5616
COG0499	5.438	0.371	5.35112 5.29414 6.02591 5.3554 5.79407 5.02401 4.80601 5.64101 5.804 5.50627 5.04233 5.63807 5.49591 5.48891 4.40787 5.57596 5.76657 5.66504 5.66045 5.42023
COG0523	5.438	0.821	5.8251 5.88497 4.48499 4.59687 5.62996 5.36058 6.57882 5.46045 5.20997 5.07678 4.71453 8.35434 4.83352 5.55647 5.26055 5.03096 4.98145 4.58267 6.01672 5.41767 6.85263 5.74953 5.63759 4.73808 4.47773 5.47924 5.90339 4.58107
COG0631	5.438	1.154	4.71004 4.74224 5.60544 4.41855 4.58715 4.48296 5.17515 4.88425 4.55362 4.99277 5.78569 5.76406 9.27415 4.36184 7.30102 8.56823 5.70745 5.71311 4.57984 4.83442 5.43353 5.33158 6.80996 6.42148 4.85477 5.8659 5.92839 4.92831 4.94577 4.73883 4.3134 4.41481
COG3167	5.438	1.007	5.0058 4.98577 5.00794 4.75031 7.44201
COG1748	5.439	0.653	5.04853 5.82825 7.58824 4.87373 5.26562 5.33783 6.04593 4.96826 5.39412 5.42076 5.43166 5.07678 5.07416 6.08043 4.84201 5.3312 4.86332
COG0460	5.441	0.813	6.22292 4.92927 5.06551 4.92927 5.12239 9.25172 5.10781 5.06348 5.18359 5.19363 5.47673 5.63807 6.55169 4.97296 5.21734 5.05413 5.01819 5.04911 5.20169 6.70085 5.00153 6.22821 5.07336 5.76454 4.97114 4.89482 4.85616 5.25724 5.25724 5.21943 4.78363 4.94738 4.7501 5.2072 5.32933 4.50171 6.46917 5.34824 6.55596 6.72371 5.62403 5.41473 4.8403
COG1446	5.446	0.513	5.46621 5.58157 6.30447 6.18479 5.68368 5.44053 5.43348 4.845 4.9282 4.73092 5.94644 4.80991
COG3298	5.446	0.395	5.18749 5.00142 6.16743 5.35048 5.22258 5.74691
COG3391	5.447	2.021	4.15174 3.86361 4.38405 3.96412 4.19382 5.24736 3.98169 9.29802 6.16428 9.21904
COG1691	5.448	0.541	5.5115 6.4688 4.95945 5.1885 5.11112
COG0450	5.449	1.009	5.03603 6.18185 4.56227 4.47927 4.68126 8.46548 5.0442 4.78032 4.73162 5.49633 4.5949 5.74067 4.79464 5.14669 4.73589 4.79992 5.7593 5.17392 5.20997 5.27636 5.69094 5.43914 5.16821 6.17768 5.13408 4.4945 4.6529 5.54467 6.13993 5.12415 5.71028 9.33375 5.35267 5.33735 5.80571 5.73052 5.27636 4.31607 4.02661 5.91114 8.96782 6.24583 4.99357 4.99598 4.99598 5.12452 5.25312 5.83407 5.80892 6.265 4.8051…
COG1080	5.449	1.091	5.1791 5.08938 4.66166 5.14957 5.1931 5.08313 4.73589 5.29756 5.21382 5.44074 5.44074 5.04725 4.81226 4.80815 8.89641 6.03589 5.88102 4.68296 4.67399 8.98496 7.56757 5.66536 5.66034 4.7964 4.58705 4.71971 6.13731 4.77397 4.9854 4.95966 4.77397
COG3737	5.449	0.460	4.88681 6.12113 5.82083 5.07245 5.3453
COG0010	5.450	1.167	5.09355 4.758 4.90684 5.06903 5.2449 5.84561 5.12858 9.98883 4.90545 5.44581 5.0716 4.93552 5.03234 5.14476 6.21715 4.66443 4.54133 5.39513 5.39513 5.20869 5.15438 5.95263 4.7471 9.57536 4.77739 9.15276 5.19064 5.29174 4.9439 4.84932 5.70563 5.20666 4.25364 4.32461 5.09381 5.32661 5.08591 6.01277 5.32159 5.31812 5.90638 5.78761 4.72542 4.89248 5.04287 5.08591
COG1253	5.450	1.319	5.33398 4.91523 4.55506 4.86171 4.55506 5.67038 4.85114 4.34261 4.35687 5.16362 9.2122 4.59223 4.9266 5.5719 5.06749 5.248 5.11309 4.7408 4.79522 5.17633 5.46376 9.18769 8.16582 6.62485 8.53651 5.35225 5.00335 4.61081 4.96164 5.05478 4.82721 4.41626 4.70919 5.00062 4.43714 4.77648 8.70629 6.6374 4.76377 4.76377 5.00922 4.79159 5.52688 4.56013 4.98118 4.97445 5.93431 6.06468 6.21576 4.82684 4.758 …
COG1387	5.450	0.470	4.82155 4.82155 5.2488 5.2488 7.07843 7.07843 5.86772 5.86772 6.01106 6.01106 5.40458 5.40458 5.32415 5.32415 5.05985 5.05985 5.43385 5.43385 5.5397 5.5397 5.17136 5.17136 5.11261 5.11261 5.82376 5.82376 5.52106 5.52106 4.80334 4.80334 5.10145 5.10145 5.07341 5.07341 5.64149 5.64149 5.0466 5.0466 5.76897 5.76897 5.49249 5.49249 5.54702 5.54702 5.4581 5.4581
COG0286	5.451	0.751	6.01485 5.61399 5.78222 5.63433 5.29841 5.37019 6.33352 5.50653 8.16641 5.00388 5.05381 5.20207 5.14402 5.44672 5.12319 4.81781 5.00991 4.97152 4.51223 5.42926 5.56646 5.19507 5.28196 4.97552 4.97552 4.80761 5.99675 5.27758 4.87608 4.18052 5.75535 5.42114 5.07032 6.48439 5.27502 5.0316 5.56384 5.48752 7.95097
COG2222	5.451	0.402	5.47091 5.51476 5.26685 5.43262 4.7463 5.47962 5.73816 6.08791 4.84372 5.64347 6.11696 5.33847 5.05317 5.2865 6.09613 5.58216 4.96185
COG0831	5.453	0.502	4.92628 6.12113 6.1309 4.85707 5.05664 5.35299 5.15176 5.56432 5.70301 5.23176 5.23176 6.51964 5.0411
COG1441	5.454	0.588	5.39465 5.40271 8.24075 5.45259 5.60827 7.47705 5.82115 5.83535 5.82895 5.75551 4.85584 5.82841 5.47903 5.51385 5.12986 5.02524 4.91074 5.36602 6.341 6.10393 4.92698 4.84388 5.38424 5.06412 5.03042 5.5475 5.12372 5.36047 5.47454 5.25563 5.21553 4.98209 4.37177 4.53054 4.58267 5.68203 4.92799 4.93851 5.70408 5.70243 4.82833 5.58285 5.48042 5.22108 5.21088 6.03109 5.49361 5.4057 5.6839 5.38039 5.31…
COG1516	5.454	1.097	9.19864 4.98855 5.99349 5.2433 5.14295 4.96302 4.9439 5.80085 5.0905 5.37072 4.77135 4.94134 4.65017 5.2512
COG0804	5.456	0.226	5.32965 5.20848 5.57532 5.52079 5.59556 5.7498 5.49089 5.47113 5.03966 5.03966 5.59556 5.56752 5.74526
COG1049	5.456	0.334	5.97245 6.09624 5.39059 5.39059 5.20501 5.0614 5.36122 5.46162 5.2214 5.2214 5.93335 5.15662
COG1291	5.456	0.945	5.14813 4.75015 5.13083 8.84952 5.90195 5.16741 5.25654 4.9509 5.43043 4.7721 5.27876 4.96137 5.38568 4.68259 5.25654 6.4516 5.38568
COG3383	5.456	0.371	5.31005 5.29099 4.83255 5.91851 5.86793 5.51754
COG3506	5.456	0.236	5.19406 5.76518 5.4087
COG1312	5.457	0.253	5.78248 5.62269 5.06498 5.55877 5.121 5.86798 5.43967 5.21334 5.34269 5.66365 5.35433
COG3320	5.457	0.424	5.51636 5.1288 5.22258 5.15667 6.25924
COG3538	5.458	0.938	5.12709 4.94684 4.6977 7.06224
COG0339	5.459	0.590	6.6225 5.06679 5.41585 5.18209 5.14054 5.11021 5.19502 5.10872 5.40405 5.1289 5.98003 5.47401 7.41136 5.31507 5.13665 5.44955 5.4142 5.13665 5.02161
COG0305	5.463	0.819	5.266 6.05688 5.32122 4.57952 6.15232 9.60671 4.81044 4.7431 5.33927 6.14105 5.02535 5.86248 5.91701 5.4551 5.49334 5.61879 5.17707 4.78807 6.14286 5.5209 5.47828 5.00869 4.97878 5.00869 4.95811 5.33756 6.50998 4.95122 5.59967 5.40384 5.67407 4.88708 5.45607 4.92324 4.93563 4.92324 5.43161 5.11069
COG0624	5.464	0.790	5.38108 5.17184 4.98519 5.11902 5.87119 6.67196 5.28971 8.3451 5.44394 5.31267 5.06978 5.25093 5.11897 5.46146 5.42456 5.10882 5.30017 4.8482 5.4291 8.58912 8.58757 4.91047 6.07125 5.70937 5.13488 6.42955 5.168 5.21424 5.1454 4.97643 5.19053 5.13163 5.25702 4.93253 5.37852 5.19448 5.46803 6.19413 4.78662 4.74112 4.94866 8.03909 5.2285 5.12506 4.82988 5.38931 5.37799 5.10514 5.13056 5.71054 5.2983…
COG2029	5.465	0.616	6.20967 4.67682 5.07592 5.89912
COG0036	5.466	0.589	5.26498 5.03272 5.59513 6.19435 5.73778 4.69375 4.88372 5.45409 5.3296 5.71637 5.61538 6.63991 5.47935 4.7188 6.48728 4.86016 5.07662 5.11139 5.17937 4.85354 4.41262 4.9556 5.49959 5.90323 5.32154 5.6432 7.66162 5.58488 5.6244 5.71599 5.05622 5.28378 6.01015 5.34514 5.40271 5.86809 5.05622 5.73191 5.16666
COG2318	5.466	0.469	5.12308 5.02839 4.84388 5.89891 5.53105 5.64101 5.71097 5.5954 5.26989 5.25841 4.67105 5.99856 6.49988 5.11758 5.7977
COG0331	5.467	0.847	7.69067 4.98957 5.05243 5.34893 5.50584 5.00527 5.58082 4.80019 4.70283 5.38408 5.73111 5.03694 5.11219 4.84671 5.20207 5.21414 4.93103 6.16594 4.89253 4.71325 5.05355 5.33815 6.67158 5.00692 4.94369 8.36225 4.83442 5.8557 5.55107 4.91154 5.06129 7.42407 4.98225 6.58453 4.91256 6.16594 5.31908 4.84382
COG0142	5.469	1.084	5.26931 5.50322 5.64801 9.57637 6.2508 5.25788 5.0489 6.09501 5.13649 9.58097 5.2198 5.10519 4.96201 4.87106 5.37633 5.46397 4.87576 4.98113 4.76884 5.02684 6.48936 5.38493 5.39043 5.02514 4.86337 5.55743 4.82347 4.49813 4.64857 5.24383 5.32351 4.65813 5.15956 4.83918 5.33959 5.81752 5.08618 5.1665 8.18633 4.92099 5.13777 6.11232 5.05921 5.79802 4.88847 5.35267 5.33409 9.5188 5.26033 4.96233 4.82…
COG0214	5.469	0.458	5.16121 5.22888 4.96073 5.21558 6.15403 5.57457 5.04628 5.0905 4.93013 5.94735 5.79728 5.75231 5.1908 5.83039 6.51478 6.14196 4.83592 5.32634 5.34188 5.33884
COG0546	5.469	1.279	4.80697 5.5122 4.57973 5.14209 4.67768 9.76164 4.39559 5.92107 4.99266 4.72355 5.28308 5.79247 5.07389 4.874 9.8536 4.68793 4.72761 5.2175 5.03523 4.65722 4.86551 4.97915 5.62435 5.02321 5.34039 5.10904 5.46338 8.42334 6.34052 5.58942 7.82328 5.84865 5.10028 5.71754 6.94304 4.85605 4.43911 4.17716 4.34117 4.28445 4.6514 6.01875 4.55105 5.12511 4.55105 5.55348 5.63572 4.44798 8.85427 4.60964 5.096…
COG2229	5.469	1.179	5.30776 4.30464 8.37549 4.53551 5.10391 5.10391 5.23865 5.77901
COG2932	5.469	1.321	4.40045 4.66011 4.17086 4.42352 4.46117 3.99168 4.79004 5.16212 4.76398 4.87779 5.05723 4.87779 5.04992 4.83699 7.59929 5.52421 5.65084 9.05844 5.69292 8.80204 6.52669 5.69703 5.70344
COG3518	5.470	0.250	5.27 5.22087 5.54728 5.97613 5.38883 5.41681
COG3818	5.470	0.354	5.4747 5.90238 5.03421
COG0332	5.471	0.486	5.16036 5.11625 5.16511 5.63946 5.16089 6.03701 5.39743 5.27513 5.36602 6.79308 5.23684 5.31871 4.96324 6.3731 4.94353 5.58707 4.95341 5.78077 5.54424 4.83998 5.06145 5.28976 5.85089 5.03325 4.98556 5.92379 4.9438 5.73292 5.68763 5.71375 4.97221 5.62611 5.03245 6.12423 5.03245 5.58707 6.7816 6.09715 5.54242 5.65895 4.97403
COG3178	5.471	0.506	5.9294 4.97798 5.15496 5.15496 5.2276 6.37913
COG0784	5.472	1.268	5.114 7.65985 4.68211 4.83448 4.81942 5.22995 4.98663 4.77835 4.68024 5.40789 4.51426 5.02417 4.46213 4.70935 4.94337 5.29264 5.32939 9.66967 4.51073 7.69884 4.50464 4.61247 4.64878 4.55864 4.82695 9.52035 4.84697 4.68905 4.3487 5.35257 4.75026 4.39847 6.16433 8.80797 4.27206 5.03555 5.3335 6.36786 8.79163 4.44317 4.79522 5.09766 4.24007 4.78363 4.48002 6.26436 5.06028 5.92967 5.08522 5.24015 6.1…
COG0476	5.473	0.641	6.16951 4.99213 5.90329 5.18338 5.86152 5.40875 5.01947 6.1497 6.19867 6.00903 5.02967 5.11534 5.21894 5.81565 5.97736 5.59871 5.62424 5.67177 5.16751 5.64811 6.44482 5.58093 4.89685 5.16271 5.4417 5.56117 5.43091 5.47583 4.93942 5.03998 6.33993 5.11165 4.05812 4.97168 4.95608 5.15918 4.7368 5.00035 4.9501 4.8152 6.28551 7.99434 6.00064 6.02996 4.86855 4.74508
COG1149	5.473	0.976	4.94374 5.11737 4.89835 8.52962 5.68854 5.04009 5.46141 4.81092 5.89757 4.97504 5.29825 5.01045
COG1413	5.473	1.333	4.80222 4.69434 8.5967 5.27539 5.26674 5.77581 4.29748 5.50755 5.3806 4.90262 5.11256 6.17715 3.96327 4.53663 4.76916 8.64818 6.07248 4.70486 4.48755 4.54197 4.57167 5.15411 8.64818
COG3001	5.473	0.568	5.9646 5.16778 4.94471 6.32989 4.95897
COG1229	5.474	0.290	5.81704 5.4973 5.10807
COG2250	5.474	0.645	5.19967 5.35321 5.42739 5.20105 5.40752 4.91208 5.26632 5.24175 5.84027 7.59374 5.21665 5.3962 5.1109
COG0422	5.475	0.440	5.20479 5.33302 5.36164 5.5467 5.57009 5.59962 5.71829 5.46472 4.80724 4.39671 6.00689 5.738 5.59198 6.08545 5.21702 5.6409 5.51887 4.30624 6.08892 5.5365 5.74157 5.86985 5.40805 5.6565
COG1679	5.475	0.482	5.97672 5.47844 5.89063 6.03461 4.45722 5.34755 5.22129 5.39465
COG3435	5.475	0.228	5.41163 5.18108 5.81858 5.4903
COG0366	5.477	0.877	5.46958 5.57367 4.6325 5.23652 4.93589 5.45308 5.16383 5.81693 5.0497 5.31273 5.11288 5.27732 5.13253 4.93493 4.98647 5.69687 5.80748 5.61169 5.46077 4.76339 9.15799 4.92489 4.9995 5.56464 5.52378 5.31465 4.81247 4.73685 4.65156 5.73127 4.79672 5.64891 4.89803 5.54995 4.9516 4.79298 4.87982 5.52726 5.49639 5.74408 8.11348 4.73146 6.07483 5.95418 5.38397 5.79359 5.45153 5.43759 5.26947 5.43759 5.3…
COG3437	5.477	0.295	5.37825 5.37825 5.14562 5.14562 5.19993 5.19993 5.94387 5.94387 5.59412 5.59412 5.91146 5.91146 5.29686 5.29686 5.76822 5.76822 5.11187 5.11187 5.42279 5.42279
COG2208	5.478	0.903	4.51164 4.51164 5.08319 5.08319 4.84788 4.84788 4.72569 4.72569 5.35331 5.35331 5.10359 5.10359 5.56373 5.56373 4.69551 4.69551 5.29777 5.29777 6.64322 6.64322 5.07512 5.07512 5.05146 5.05146 6.10009 6.10009 6.2156 6.2156 5.40154 5.40154 4.84793 4.84793 6.71067 6.71067 8.45768 8.45768 4.85199 4.85199 4.83976 4.83976 5.66323 5.66323
COG2971	5.478	0.461	6.28738 5.70889 4.8364 5.06028 5.69458 5.12426 5.63097
COG2986	5.479	0.307	5.62931 5.32357 5.33072 5.08879 5.76342 5.55855 5.25558 5.36287 5.1595 5.56208 4.81861 5.8157 5.85143 5.84401 5.81912
COG1904	5.480	0.158	5.65794 5.29067 5.60475 5.27822 5.62632 5.33825 5.64918 5.3978
COG3837	5.480	0.082	5.39817 5.5625
COG1105	5.483	0.770	5.87578 5.43486 5.02797 5.67375 4.85456 4.89434 8.40001 5.4487 5.45377 5.72828 5.49014 4.80612 4.86641 6.08839 5.21611 5.30044 5.11192 5.30044 5.20105
COG2723	5.483	0.712	5.79829 5.43567 5.00847 5.66536 4.83052 5.11699 5.59305 5.72171 5.85971 5.10161 5.09809 5.16906 4.93915 5.60315 4.92366 5.37361 6.08759 8.98063 5.51139 4.76505 5.29126 5.2386 5.11139 5.82077 5.3703 5.17926 5.46968 5.51652 5.45543 5.51887 5.41788
COG1461	5.484	1.453	5.50953 4.75175 4.48211 4.69349 4.66764 8.88397 8.34366 4.76451 4.52932 4.41241 5.09964 5.67519
COG0780	5.485	0.554	5.68843 5.87632 5.20234 5.65271 5.65105 4.28851 5.26322 4.95961 5.26899 4.99993 5.02316 5.05627 5.38456 5.79087 7.32703 5.69447 5.49965 5.21088 6.0062 5.49425 5.78595 5.55054
COG1650	5.487	0.273	5.27967 5.82409 5.53265 5.5021 5.65821 5.58958 5.63941 4.87384
COG2236	5.488	0.812	4.95646 4.85044 4.99106 5.46744 5.76176 5.15059 5.76278 4.83298 4.93242 7.42733 5.02962 5.84278 5.05462 7.5344 5.48784 5.14161 4.12877 5.37777 5.68144 6.35376
COG2897	5.488	1.165	6.57299 5.36827 5.48357 4.86006 4.65541 5.24052 5.06818 4.5252 5.24816 5.24917 5.09072 5.09328 5.09072 4.96788 5.38311 4.08151 4.29396 5.59487 6.21582 4.97718 8.64749 9.31693 5.09958 4.97718 6.09651
COG3744	5.488	0.554	5.09056 6.07386 6.33566 4.7878 5.51145 5.12912
COG1661	5.489	0.558	5.04073 6.25753 5.22573 5.49655 5.54264 5.5507 5.7005 6.47441 4.25577 5.36725 5.46968
COG2361	5.489	1.025	5.57126 5.5852 4.9179 4.9815 4.79661 5.54851 4.84462 5.34995 5.15187 8.67643 5.80571 4.64061
COG0312	5.490	0.800	5.33147 4.8231 5.48357 5.18236 5.40181 8.56866 8.70639 6.60098 5.13077 6.42976 7.26177 5.10279 5.92363 5.0238 5.38215 5.04062 5.01002 4.54795 4.80478 5.75471 5.16858 5.33078 5.83017 5.5075 5.53954 5.43 5.17334 5.01328 7.42914 5.6464 5.37147 5.4048 5.04911 5.20874 5.38055 5.5139 5.42167 5.52106 5.40907 5.29035 5.35743 4.92115 4.94898 7.49355 5.11422 4.95117 5.08303 4.97798 5.11625 5.37863 5.3382 5…
COG1344	5.491	1.211	5.40143 5.56998 4.80772 4.69877 4.94091 4.61946 4.94834 4.46315 9.06971 9.27185 9.09567 5.22567 7.42674 8.74485 4.76847 4.44152 4.53268 5.32907 5.46354 5.97688 5.30712 5.82953 4.57936 5.26685 5.52929 4.91213 4.98417 5.49868 6.65796 6.45005 5.06385 5.02497 4.87576 5.48122 4.91507 4.83923 5.04222 4.55613 4.69989 4.77931 4.55346 4.63223 4.50347 5.84235 5.26973 5.82953 5.08319 5.3116 4.9635
COG1535	5.493	0.489	4.86203 5.27347 5.27347 5.62782 5.42327 5.42327 6.56627
COG1979	5.493	0.483	5.02898 5.3076 4.82374 5.26829 6.50111 5.72224 5.65068 5.64379
COG2098	5.494	1.049	5.13248 7.43438 4.67741 5.76219 5.82777 4.1308
COG3535	5.495	0.640	5.22119 5.00164 6.59462 5.16303
COG1155	5.496	1.045	8.55953 4.70604 6.29988 4.83239 7.50909 5.11689 7.50711 5.00778 5.18941 5.06369 4.86764 5.69661 5.15379 5.2002 5.04025 4.89119 5.0442 4.78828 5.10984 5.76363 5.49366 4.06714
COG1681	5.497	1.465	4.41076 4.80788 4.84655 4.28605 4.88238 5.2433 5.44859 9.45124 8.69876 8.85273 4.78305 4.87651 4.78582 7.53606 4.63143 5.50488 5.91973 5.75209 4.96473 4.55506 4.27489 5.22979 4.377 5.19112 4.12573
COG1882	5.497	0.261	5.14193 5.69645 5.10386 5.03619 5.58547 5.07341 5.53302 5.95194 5.79193 5.64421 5.63134 5.54205 5.64421 5.58061 5.43604 5.56405
COG0397	5.498	0.449	5.14284 4.94385 6.5268 5.44271 6.09277 5.23465 5.22888 5.54429 5.33425 5.48832
COG1770	5.499	0.365	6.01095 4.92436 4.92345 5.87487 5.57185 5.10316 5.5923 6.00737 5.62371 5.22386 5.51145 5.62371
COG2182	5.500	1.271	4.89931 4.13758 3.69309 5.08281 5.51444 9.68201 7.02032 4.75827 5.47668 5.92844 7.22187 5.42215 5.13131 4.84019 4.92222 5.00286 4.88297 5.4401 5.4401
COG0216	5.502	0.828	6.4539 4.88692 5.00084 7.48992 5.45083 5.57639 5.259 5.42039 4.96906 4.81103 5.38199 4.89958 6.27755 5.0426 6.02334 5.00949 4.97589 5.05761 5.00388 6.17571 5.03256 4.87982 5.31758 5.90008 5.22567 5.06476 5.71583 8.84915 5.06385 6.41758 5.38632 5.0489 5.11117 4.89776
COG1069	5.502	0.416	5.31481 5.33361 6.27424 6.01255 5.14973 5.20185 5.22471
COG1478	5.502	1.207	4.98812 5.21184 4.86818 4.75757 5.49804 5.83583 8.937 4.46859 6.19456 5.36688 4.39078
COG3822	5.504	0.597	5.02049 5.1798 5.28907 6.5252
COG3852	5.506	0.206	5.59903 5.69757 5.75776 5.64202 5.34274 5.34274 5.1633
COG0857	5.508	1.161	5.12313 4.9305 5.56517 5.68181 5.67743 9.7077 5.3311 5.19529 5.98291 5.98676 4.3519 4.3519 6.02836 5.15096 5.06482 5.94665 4.27291 4.79704
COG2511	5.510	0.575	5.45852 5.60576 5.78494 4.87672 6.12962 6.279 5.48106 5.68395 4.2939
COG3119	5.510	0.623	7.65654 5.15555 6.03904 5.45858 6.31526 5.27545 4.87373 5.44373 5.21969 4.96959 6.04049 5.16073 4.41706 4.51687 5.4817 5.6628 5.69212 5.77698 5.1759 5.85859 5.4213 5.45671 5.80993 5.69532 5.17814
COG1191	5.511	0.657	5.36287 4.89776 5.14861 5.26103 5.46157 5.2762 5.20794 5.52298 8.25042 5.12629 5.37799 5.0214 5.54349 5.59679 5.95931 5.68187 5.41842 5.03753 5.15924 5.88203 5.15924 5.2864 6.12091
COG1071	5.512	0.715	5.56047 5.38119 5.56672 5.79909 5.94954 5.12137 5.01611 5.14402 5.04789 4.94823 5.79039 5.51214 5.08281 5.57121 5.68357 5.25377 5.45377 6.06948 5.60795 5.32394 5.10984 5.84101 5.54477 5.0975 5.07224 5.23235 5.09851 4.39238 4.36093 8.45982 6.2023 6.08855 6.96483 5.04874
COG1621	5.512	0.504	5.56881 5.39636 6.60942 5.14049 6.05384 5.51892 5.25216 5.386 4.61567 5.57986
COG2152	5.513	0.366	5.67887 4.84767 6.11563 5.64699 5.55786 5.22663 5.51497
COG1854	5.514	0.605	7.44538 5.34808 5.22573 5.97079 5.06305 5.19619 5.98211 5.01638 5.32463 5.47625 5.18605 5.3413 5.22151 5.1093 6.19061 5.12842
COG3489	5.515	0.247	5.61997 5.75129 5.17366
COG1390	5.516	0.871	4.91218 4.97194 6.34175 7.57814 5.25227 5.48608 7.17851 4.91768 5.44271 5.22338 5.09243 5.6181 5.45863 4.02372 5.2434
COG0496	5.520	1.023	5.53425 4.69893 5.69714 5.6048 4.89579 4.92628 9.35399 5.23256 4.93386 6.2963 5.12837 6.34533 4.79976 4.77546 5.17051 4.93248 4.93819 5.64576 6.04812 4.0994 5.15731 5.31278 5.19651 8.11936 5.44186 5.37703 5.58616 5.31278
COG0420	5.523	0.743	5.19422 4.93397 6.48439 5.11625 5.64421 8.52631 5.30808 5.17825 5.19304 5.81218 4.79432 5.30418 5.83076 6.16022 5.15331 5.40779 5.63946 5.19555 5.27673 5.58718 4.18234 5.53511 5.48207 5.8918 5.48207 5.29521
COG3050	5.524	0.317	5.42942 6.06382 5.33457 5.26973
COG3539	5.526	1.507	4.80281 3.83664 8.53379 9.01214 6.01384 8.55248 5.14305 7.2364 4.33444 5.28319 4.13999 4.62326 5.46531 5.73025 5.04719 4.35409 8.6336 4.80222 5.41868 4.50245 4.59052 6.7738 4.59057 4.81883 6.36124 5.61612 9.94701 4.25283 4.58203 5.4496 4.52921 4.40477 4.93258 4.38587 4.99923 6.36124 5.24164 10.0833 4.25283 4.58203 8.86229 5.12116 4.45177 4.30256 4.98001 4.84291 5.51508 5.73025 5.46531 4.76227 5.1…
COG0696	5.530	0.626	4.91806 5.30616 5.86772 6.36637 6.26773 6.01789 5.05232 6.36354 5.05867 4.27927 5.14717 5.11112 6.18858 5.46926
COG0704	5.531	1.017	5.3625 5.19924 5.09478 5.09499 4.86006 5.45243 9.04109 7.58167 4.90946 4.72083 5.45238 5.11496 4.94193 5.27475 4.87357 6.8592 5.00324 8.52492 5.51684 5.41713 8.18628 5.0959 6.37822 5.88011 5.15155 5.46696 6.28321 6.32573 7.50124 5.18423 5.62659 4.90102 4.71495 4.67538 5.30973 5.63647 5.27753 5.79818 5.07496 5.70601 3.86901 4.48718 4.64451 5.20992 4.98391 5.10893 4.78721 5.00073 5.27374 5.08644 5.…
COG2710	5.531	0.547	5.69265 4.8991 5.19603 4.99464 5.1406 6.68792 4.97274 5.75071 5.20282 6.03135 6.27414 5.52587
COG0576	5.532	1.560	8.68776 4.41487 4.4726 9.26699 6.74485 5.0269 4.84441 4.60387 4.82582 4.51361 4.69648 5.24073 4.43564 9.45728 4.55532 7.46476 4.89851 4.63292 4.63292 4.49941 4.63682 5.43022 4.39489 4.68521 5.37377 4.77472 9.06047 8.90095 6.3951 4.62133 4.12931 4.73343 7.62461 4.67068 5.05755 4.68211 5.16858 4.87085 4.61391
COG1820	5.532	0.430	6.45983 5.73399 5.33751 5.40602 5.51182 5.43908 5.33361 4.74604 5.93191 4.99875 5.22065 5.21553 5.52678 5.27139 5.37687 5.39641 6.1246 5.5656 6.60135 5.41409 5.5656
COG2168	5.533	1.727	9.74257 4.6624 4.58 4.70705 4.98727 5.02519 5.02519
COG3486	5.534	0.560	5.62307 5.96112 4.59346 5.95947
COG1354	5.535	1.331	6.87693 8.2698 4.86641 4.8137 4.9516 5.20522 5.01841 4.66534 4.90844 4.89418 5.24784 5.33644 4.62449 4.78123 4.8451 4.69728 5.15897 8.50965 4.81354 4.81221 4.80185 5.03945 4.19756 5.23123 8.49833 5.9992 9.03868 4.87976
COG0549	5.537	0.920	5.8479 5.32923 5.01194 4.84398 5.05184 8.66629 5.1987 5.50226 6.7706 4.70881 6.15942 6.12903 4.05251 5.02145 5.54387 5.43727 4.87378 5.51444 5.63738 5.43091
COG1788	5.537	0.561	6.15563 6.99367 4.74267 4.6412 6.28978 5.39241 5.11592 5.3107 5.25686 5.5742 5.75679 5.20212 5.3962 5.53356 5.31155 5.48213 5.05424 5.63396 6.35141
COG3027	5.538	0.852	5.63268 6.38164 4.93888 8.3403 5.47097 5.15534 5.15534 5.21916 5.64106 4.8882 5.25665 5.95952 5.06978 4.89098 5.06978
COG2200	5.539	0.961	5.08586 5.05515 5.0865 5.09542 5.66211 6.16412 5.05558 5.19406 5.11827 4.85915 5.33799 4.46405 4.84996 5.05381 4.94182 5.00062 5.081 5.28693 4.75346 6.04721 4.86657 5.07096 4.56739 5.31363 4.59009 5.66355 5.31977 5.05413 5.57126 5.79578 5.42824 5.14017 6.55836 5.32805 9.21284 4.68302 5.78777 7.77948 5.78777 5.59465 5.34787 7.77874 5.14017 5.33313 5.79824 5.44843 5.79578 6.55836 9.21284 4.64911 5.…
COG3384	5.541	0.291	5.05178 5.84929 5.63973 5.91979 5.65799 5.27459 5.39342
COG2115	5.542	0.267	5.2143 5.63412 5.64608 5.10989 5.43668 5.58611 6.01309 5.69613
COG3204	5.542	1.125	3.63963 5.01483 5.16084 5.10775 5.93042 7.41606 6.52119
COG0176	5.544	0.896	5.66093 5.53516 8.81374 4.52814 4.98775 4.92457 6.11942 6.12711 5.06578 5.73367 5.39855 5.48672 4.9987 5.06295 5.10118 5.13339 5.18727 4.86535 4.96473 4.87106 5.22562 5.10086 5.74168 6.16209 5.40357 5.88182 5.89629 8.47515 5.77917 5.07667 4.99865 4.78032 5.5476 7.5186 5.27192 4.91149 5.77917 5.07667 5.00794
COG3472	5.544	1.186	7.51358 5.43657 4.61242 4.61242
COG3733	5.544	0.041	5.50942 5.60224 5.5201
COG1523	5.545	0.578	5.71439 4.68419 5.79498 5.92278 5.61757 4.78684 6.74923 5.04345 5.31929 5.00415 5.01456 6.84002 5.66392 6.08316 5.68395 5.61361 5.46215 4.88185 5.48175
COG2502	5.545	0.364	5.49468 5.4864 5.06866 5.55033 6.35996 5.46504 5.39091
COG2964	5.545	0.276	5.63012 5.57479 5.56197 5.83786 6.0149 5.11032 5.31844 5.30936
COG0473	5.546	1.010	4.96222 4.93039 4.79154 4.92292 5.49788 8.00117 5.04676 5.20789 5.32672 5.29045 4.99833 5.46589 4.89766 5.53142 5.26076 4.94497 5.15128 4.90187 4.90187 5.00089 5.16693 5.38205 5.56993 5.11037 6.51217 5.37959 5.37852 5.19123 5.68822 5.72689 5.43134 8.11808 8.98469 8.82154 5.10909 5.22909 5.20698 5.10909 5.32314 5.53772 4.67826 5.24031
COG1364	5.547	1.215	5.34947 5.05317 4.88158 8.14686 4.74118 5.29019 4.91352 4.78913 4.49807 5.56555 5.56555 5.31203 4.68916 5.44293 6.35499 4.72932 9.29776 5.22551
COG1501	5.549	0.891	5.14247 5.52891 5.19347 8.50003 4.72008 5.53121 5.39096 5.26594 5.71412 5.54627 5.05937 5.48939 5.04853
COG1220	5.550	0.477	7.42946 5.40373 5.42611 5.56405 5.4182 5.6275 5.55663 5.45575 5.4402 5.32293 5.55134 5.34445 5.35759 5.28613 5.21275 5.98606 5.21275 5.59882 5.25654
COG2187	5.550	0.335	5.34872 5.40619 5.3884 6.04145 5.14498 5.97309
COG2269	5.553	1.125	9.02325 5.36148 5.1406 5.10914 5.92764 4.97627 5.16703 5.04842 5.13964 5.14396 5.04842
COG2355	5.553	0.405	5.59006 5.14407 5.80518 5.92155 4.99229 5.71989 5.78985 5.39337 5.23144 6.52365 5.02903 5.61036 5.43753
COG2049	5.554	0.834	6.0439 6.05827 5.03736 5.49719 5.30466 5.26434 5.22129 8.64834 5.25841 5.25841 5.02161 6.43537 5.24613 4.90417 4.98599 5.33606 5.80961 5.09355 5.09355
COG2904	5.556	0.516	5.34514 4.8647 6.19803 5.06877 5.16618 5.12265 6.24535 6.10415 5.8917
COG3560	5.557	0.549	4.67885 5.25537 5.25537 5.77458 6.24268 6.13592
COG0622	5.558	0.774	4.84243 5.02439 5.17884 4.93055 5.56469 5.19352 5.34509 5.09606 6.54544 5.62515 4.58913 5.12046 6.03253 4.93776 4.7956 5.99018 5.79696 5.7303 6.00064 5.54445 5.54098 5.30231 5.02246 5.17435 8.74453 5.87578 6.6194 5.50824 5.52282
COG3165	5.558	0.390	5.56667 5.87706 5.66814 4.72847 5.8839 5.62104
COG0620	5.559	0.642	4.66897 5.38525 5.08217 5.12559 5.01429 5.36389 5.19828 8.38003 5.51791 5.44501 5.16682 5.97656 5.54093 5.83728 5.0638 6.49508 5.01542 5.2622 5.28506 5.25441 5.55593 5.64032 5.31411 5.88401 7.41857 5.52656 5.10957 5.23059 5.40934 5.47721 5.36346 5.47001 5.36084 5.82382 5.99173 5.52069 5.48555 5.56902 5.58055
COG1839	5.559	0.585	5.53212 6.55361 4.64975 5.55017 5.33265 5.14562 6.53572 5.27454 5.45649
COG0158	5.560	0.561	5.29905 5.69741 5.56234 6.32354 5.39716 5.11544 5.60801 6.39243 5.75097 3.99211 5.55204 5.47946 5.57831 6.32252 5.3358
COG1208	5.560	0.993	5.18428 5.18428 5.47689 5.47689 4.82508 4.82508 9.1612 9.1612 7.62098 7.62098 5.02583 5.02583 5.69783 5.69783 5.77207 5.77207 5.25003 5.25003 5.33334 5.33334 9.03975 9.03975 5.79354 5.79354 5.45318 5.45318 5.16137 5.16137 4.81888 4.81888 5.23481 5.23481 6.00091 6.00091 5.67375 5.67375 6.29678 6.29678 5.10188 5.10188 4.88051 4.88051 5.51033 5.51033 5.63695 5.63695 5.517 5.517 5.61805 5.61805 5.138…
COG2225	5.560	0.419	5.91365 5.47844 5.02839 5.25863 5.07144 5.43454 5.01194 5.6275 5.56282 5.97367 6.59991 5.34958 5.34958 5.7428 5.99664
COG3795	5.560	2.082	11.7556 4.63677 5.18829 4.66005 4.50705 4.83624 4.85755 4.97007 5.44197 4.74283
COG0714	5.563	0.648	5.48645 4.94107 8.97401 5.55764 5.12201 5.54686 5.85581 5.13547 6.68392 5.37991 4.94812 5.47454 5.10252 5.27806 5.74248 5.76561 5.54702 5.51593 5.51876 5.02551 6.06409 5.72021 5.97496 5.05841 5.24036 5.72662 5.48218 5.11667 5.74462 6.03691 5.08249 6.70266 5.31577 5.62056 5.80112 4.65567 5.8619 5.02391 5.56149 5.38306 5.13857 5.83461 5.01178 5.18242 5.70339 5.42781 4.70588 4.98732 5.06204 4.98732 …
COG1077	5.563	0.892	5.00324 7.32185 4.7345 5.01563 5.33259 5.98799 5.04981 5.31134 6.13111 8.88018 8.69107 5.16127 5.49212 5.3178 4.70427 5.25676 5.2826 5.30787 5.26845 6.01613 5.70547 4.92612 4.94337 4.99875 5.82846 5.47545 5.38845 5.32901 5.30754 5.48298 5.28426 5.28896 5.29227 5.21408 5.58317 5.3178 5.21408
COG3459	5.563	0.193	5.75541 5.36982
COG3612	5.563	1.114	4.81413 5.84838 7.24617 4.34288
COG2375	5.565	0.488	6.68098 5.25163 5.97843 5.07662 5.35657 5.28933 5.44474 5.44474
COG3794	5.565	1.722	4.15115 6.54576 5.4394 4.5503 3.88514 4.28434 4.94257 4.13967 7.62049 9.73162 5.92417
COG1218	5.566	0.922	8.85791 4.83554 5.95343 6.88205 5.44036 5.31614 5.20634 5.00575 5.11064 5.47647 4.81963 5.07411 5.87482 5.70366 5.48074 5.64085 5.48074 4.91704 4.67036
COG1540	5.566	0.458	5.76438 6.26548 5.93901 6.36786 6.09987 5.09889 5.07779 5.07779 5.66296 5.60005 5.24335 5.41281 5.24047 4.70582 5.82553 5.66691
COG2407	5.566	0.302	6.01998 6.01902 5.3484 5.05996 5.47866 5.58029 5.48149 5.5413
COG2927	5.566	1.105	5.44036 5.14834 4.99389 4.99389 5.43326 5.30429 9.12958 5.65474 4.82011 5.34632 5.59759 4.93338
COG0393	5.568	1.138	5.94889 7.62023 4.86641 5.39161 5.51796 3.75691 4.99811 4.82086 5.10775 5.29553 6.23611 8.95601 5.58226 6.22356 7.52458 5.05098 5.01915 5.00126 4.56115 4.86983 5.3053 4.83715
COG1095	5.568	0.994	4.93386 5.37932 5.13152 5.21499 7.49302 6.3096 5.00009 5.1689 4.47484 7.4277 4.71437
COG1492	5.569	0.607	5.357 5.53575 5.47743 5.38557 6.3198 7.37723 5.99354 5.32031 4.82695 5.91354 5.83439 5.10556 5.33713 5.25553 4.67239 5.77485 5.18055
COG2828	5.572	0.287	5.64576 5.41372 5.41372 5.38157 5.57196 6.32594 5.61249 5.30717 5.4738
COG0191	5.574	0.601	5.93912 5.17462 5.2143 5.14247 5.01072 8.42756 5.52838 5.31967 5.41297 5.19032 5.80459 5.01905 6.78977 5.58766 6.28717 5.59337 5.42429 5.28421 5.34386 4.93808 5.41836 4.86219 5.7435 5.61297 6.12257 4.89659 5.45799 5.09905 5.6918 5.40656 5.31294 5.93143 5.9514 5.31294 5.9404 5.45543 5.89586 5.80657 5.66483 5.41163 5.09168
COG2321	5.574	0.609	5.18813 5.69436 6.78843 5.15956 4.88745 6.45299 5.46504 5.06679 5.46504
COG2514	5.575	0.215	5.93218 5.34076 5.34589 5.56133 5.7687 5.50205
COG1335	5.576	1.061	5.21718 5.28469 5.91028 8.7269 5.34397 4.84649 5.62002 5.16249 5.55043 4.80286 4.61904 5.24426 5.89987 5.87947 5.43198 4.89114 7.33707 4.7659 4.70219 4.99133 5.86617 5.86617 5.25275 6.26874 5.71044 5.84897 5.25425 6.18345 4.8991 5.84972 5.40026 5.53756 4.44819 5.72149 5.15026 8.30254 5.58216 5.77794 4.6459 4.972 5.72026 5.01595 5.99797 4.96436 4.89466 4.791 4.33641 5.71097 4.98225 5.11422 4.57359…
COG1639	5.577	0.495	4.85066 6.2046 5.6996 5.2559 4.93424 5.95119 6.24487 5.24607 5.80999
COG0483	5.578	0.989	5.81127 4.97125 5.29708 7.34038 4.97371 5.19694 9.46598 4.74646 4.93595 6.11039 8.44337 5.24015 5.79845 5.10556 5.16287 5.1038 4.53263 4.7125 6.141 5.69741 5.69741 5.23149 6.02564 5.02855 5.24682 6.18158 6.28583 5.09061 5.04821 5.07486 4.85888 4.82508 7.47432 4.35783 7.47037 5.37548 5.07331 5.36917 5.13392 5.72128 5.3249 5.81073 5.13713 5.31758 4.96628 5.09216 4.54342 6.18089
COG3138	5.578	0.408	5.71354 5.06017 4.87987 5.98137 5.57666 5.91765 5.91765
COG1877	5.580	0.946	8.3936 5.19251 5.33521 5.22242 5.50445 5.41388 5.10866 5.29131 5.05072 5.29131
COG3259	5.580	0.247	5.69244 5.18476 5.62526 5.16367 5.52998 5.64811 5.58814 5.90809 5.87989
COG3605	5.580	0.073	5.56849 5.49724 5.71631 5.53532 5.62691 5.53532
COG1473	5.582	0.635	5.30001 5.12671 6.06051 5.55124 5.82067 5.20442 5.38797 8.97956 6.38426 6.875 5.72785 5.67984 5.23726 5.52005 5.63818 5.16607 5.24885 5.47903 5.52186 5.56768 5.61901 5.68961 5.38408 5.48944 5.02999 5.27 5.68064 5.22129 5.32971 4.6929 5.3861 5.26519 5.34685 5.39417 5.63786 5.45275 5.32485 5.50242 5.3437 5.79199 5.58622 5.52192
COG0647	5.584	1.190	4.93178 5.58323 8.92173 5.05483 5.40987 4.73685 5.15165 5.72342 5.05478 5.08212 7.42407 5.23561 5.8024 4.98684 5.07454 4.83987 5.46984 4.14859 4.37401 5.77987 8.76674 5.1249 7.53088 4.86235 4.99827 5.1249
COG1443	5.584	1.010	7.43678 4.573 4.84174 5.32463 5.74633
COG1282	5.587	0.425	5.58963 5.10695 5.62803 5.3312 5.31203 6.52391 5.08751 6.21112 5.92962 5.09494 5.64304 5.92935 5.64304 5.19358
COG1760	5.587	0.497	5.05098 5.8102 5.17681 5.01504 5.11507 5.8478 5.092 5.9717 5.80037 6.27686 5.40506 4.64355 4.99667 5.88657 5.83172 6.22372 5.55006 5.45842 5.37425 6.49582 4.6631 5.76374 5.88198 5.61543 5.13195 5.36164 6.41577 5.88454 5.13195 5.43876 6.42864 6.05763
COG2983	5.587	1.414	4.7204 5.77874 8.74314 4.69386 7.41008 4.43564 4.96852 4.56654 4.96852
COG1331	5.588	1.287	5.17734 5.82483 5.0717 9.79902 5.18455 5.51193 5.26519 7.62119 4.72024 5.33644 4.92436 4.91037 4.64441 4.49263 5.62707 5.29985
COG1866	5.588	0.626	7.61708 5.06455 5.24009 5.69543 5.21595 5.34156 5.22776 5.26696 5.53666 5.85933 5.47054 5.71097 5.40159
COG2108	5.590	1.213	5.62638 8.18804 4.95176 5.06332 5.25099 4.45749
COG0518	5.592	1.002	6.35659 5.98046 7.54407 5.33355 5.55882 5.41532 5.06396 5.03966 5.22765 5.27993 4.7815 5.21312 4.86839 4.93637 4.60611 5.16751 5.58969 5.05862 5.23635 5.60336 5.08596 5.0528 5.99813 5.18444 8.16529 6.43563 5.52218 5.90809 9.09647 4.9164 5.6997 5.07096 6.10078 5.23075 5.94222 5.60512 5.11977 5.15886 5.47332 5.54392 5.25884 5.21419 4.06778 4.58646 9.22598 5.1053 6.01303 6.34105 4.55068 5.0473
COG0296	5.593	0.319	6.19355 5.76529 5.14829 5.27134 5.27128 5.24933 5.6401 5.36752 5.31027 5.37003 5.43753 5.73217 5.71962 5.87712 6.13603 5.87712 5.97416 5.3264
COG0019	5.595	0.783	5.83103 5.41852 4.99272 5.06086 5.14225 9.62268 6.59868 5.09953 5.53366 6.01352 5.22626 5.53981 5.30236 5.90911 6.22783 5.31139 5.70227 5.05419 4.80884 5.08901 5.08244 4.94161 5.35988 5.437 5.57543 5.15929 6.65935 5.71599 5.27395 5.25644 5.46237 4.93803 5.28656 5.58093 5.38338 7.303 5.95963 5.87856 5.58093 5.49035 5.36736 5.52635 5.22915 5.2441
COG0136	5.595	0.968	5.39817 6.41475 5.15 5.10108 8.70757 5.29296 5.01675 6.38228 5.83621 5.76432 5.52891 5.40287 4.27777 6.98614 5.0026 5.22081 5.70472 4.65888 5.24944 5.31075 4.76211 5.45826 8.38612 6.01416 4.65872 5.08863 8.10478 4.86786 5.92694 5.95904 5.53735 4.7713 4.40958 5.66953 6.1371 5.30279 4.39083 5.83813 5.30279 6.35083 5.39449 5.43828 4.39083
COG0157	5.595	0.504	6.09021 5.60881 5.25579 5.44843 5.63754 6.41956 6.60167 5.05536 4.85792 5.79167 5.32047 5.20805 5.4244 5.66109 5.80486 5.05686 5.21756 5.0583 5.39582 4.78267 6.28599 5.4676 6.32882 5.0481 5.58312 6.36525 6.36738 6.20716 5.5484 5.0481 5.51262
COG1152	5.595	0.553	4.94583 6.15664 5.65233 6.23745 4.98289
COG3665	5.595	0.845	6.39841 6.4413 5.02978 4.51233
COG2910	5.596	0.363	5.67765 5.24672 5.52293 5.17617 5.98911 5.09974 5.75776 5.62643 6.26388
COG3212	5.603	1.819	4.0429 4.29161 6.31152 4.29497 5.67332 10.9695 6.31804 6.37534 4.23585 4.78011 4.78689 5.15908
COG2038	5.605	0.935	5.02054 7.38359 5.51358 5.01355 4.94417 8.65443 5.19625 4.43874 6.04155 5.42205 5.57933 4.98887 5.70002 5.41019 5.96235 4.18154 5.74852 5.13996 5.55556 6.01197 5.7883
COG3608	5.607	0.468	6.42837 5.0074 5.54723 5.67765 5.37644
COG2071	5.608	0.713	4.79464 6.17117 5.34221 4.8505 5.86361 6.4085 7.48105 5.32981 4.94577 5.46269 5.65196 5.15261 5.45436
COG2382	5.608	0.426	4.98642 5.88305 5.97154 4.93707 5.81057 6.03632 5.6291
COG0012	5.610	1.158	5.80753 8.95292 6.25528 4.79763 4.83741 9.07302 4.9454 5.18204 5.19358 5.23518 4.77092 4.73012 5.49783 4.79132 8.40102 6.13646 4.84708 6.36605 4.75912 4.78545 4.78545 5.00901 5.89079 6.08033 4.72398 6.01667 4.77861 4.74502 5.48597 5.99952 6.41758 6.00358 5.99376 5.01542 4.20359 4.09401 5.09547 6.82443 8.39258 6.96168 4.85349 5.23753 5.40837 5.05424 4.76302 4.86278
COG3588	5.613	0.594	4.96431 6.39959 5.4754
COG2895	5.615	1.155	5.88737 5.58509 5.06717 5.45462 5.19753 9.34443 5.12084 5.1775 5.1775 5.44234 4.96393 4.95859
COG3454	5.617	0.251	5.70633 5.87482 5.26247 5.56854 5.6095 5.30658 5.99274
COG0066	5.618	1.187	5.01226 4.99656 9.06929 4.92051 4.76612 5.77821 4.61071 5.5757 4.73343 4.85915 5.26017 5.03021 8.57651 6.03125 5.46632 5.21649 5.10888 5.43647 5.43647 4.8803 5.23801 6.26426 5.25804 4.97824 5.04004 8.58126 5.04938 5.03096 6.09101 5.2308 8.55851 5.10663 4.96628 4.86796
COG1190	5.618	1.000	5.88171 5.56186 4.84414 5.28057 5.17472 9.35234 5.53233 5.28458 5.26327 4.99133 5.07165 5.3461 5.19374 7.53702 4.89515 6.48765 5.30322 5.31187 5.21003 5.08821 5.24319 5.17205 5.56672 5.8776 5.39711 5.37542 5.7302 9.0162 5.09029 5.08826 5.41377 5.44752 5.09029 5.08826 5.40464
COG0054	5.619	1.002	5.36036 5.88449 5.27406 5.22445 9.34577 5.03384 5.44474 7.40506 5.94452 6.12994 5.66942 7.51304 5.1109 5.25238 5.17318 5.78814 5.74488 4.37011 4.37011 5.44298 5.16014 4.98092 7.71994 5.2449 4.37882 5.13675 5.88833 5.05371 5.62232 5.10295 5.77399 4.84478 5.05371 5.5883
COG3232	5.619	0.356	5.84913 5.10193 5.32736 6.08252 5.73484
COG0308	5.620	0.864	5.7459 7.59219 5.34167 7.82392 5.16308 4.81648 4.71698 5.39454 5.39139 5.09867 5.35219 4.90503 4.69418 5.17499 5.04949 5.57484 5.28805 5.33419 6.53492 5.12981 6.03958 7.8566 6.05742 5.07865 5.96924 5.12981 5.48453
COG1168	5.620	0.499	5.66771 5.46525 5.27865 6.11157 5.59193 6.84579 5.14054 5.71503 5.19283 5.19283
COG1196	5.620	0.716	5.2731 5.57126 5.2582 5.41516 5.40432 5.25563 5.20308 4.70507 6.14612 5.70718 4.96217 5.79861 5.20185 5.24132 5.07203 5.94168 6.39184 5.47476 5.85677 5.20196 5.40987 5.22551 5.16426 6.13485 4.27436 5.44304 6.06788 6.73967 5.61057 5.88892 7.09851 8.37757 5.69864 5.14076 5.34787
COG2942	5.620	0.231	5.82366 5.15828 5.76107 5.651 5.52261 5.80475
COG3380	5.620	0.713	6.24498 4.62181 5.99445
COG0072	5.621	1.006	6.5221 5.73602 5.36015 5.18338 5.30023 5.25328 4.81771 4.86919 5.03923 4.70935 4.81781 5.25595 5.19053 8.29971 5.09905 5.33184 5.1367 5.23502 5.4393 5.36597 5.59038 6.63014 6.3779 5.44779 5.62328 5.53543 5.87178 5.94884 5.858 7.02021 8.86218 9.07714 4.76617 4.88932 5.10898 5.00137 4.67522 4.8419 5.02887 5.71818 5.70713 5.95221 4.33353 5.48811
COG0574	5.621	1.300	5.03315 6.23259 4.65162 5.12378 8.763 10.1018 5.47129 5.39962 4.80585 5.26712 5.8863 4.84858 5.37035 5.12719 5.63786 5.42028 10.706 4.77114 5.39401 5.00591 5.00057 5.01472 5.21681 5.14209 6.03173 4.92479 5.702 5.517 5.47572 5.46194 4.93958 4.35826 5.53975 4.95074 5.76331 5.6996 5.2285 4.92868 5.28891
COG2815	5.621	1.220	5.54483 5.45617 5.48501 4.42987 5.86275 4.61567 4.1801 8.792 5.80096 6.04753
COG1011	5.622	1.129	8.69988 5.03411 4.83453 4.86823 4.81717 6.20498 4.84008 5.00019 5.02279 4.75026 5.51812 5.2598 4.7839 5.46461 4.56157 4.94444 4.88169 4.81119 4.93135 6.03995 5.513 6.39686 6.98619 5.33809 4.70604 4.84996 5.68133 5.54103 5.57062 7.53985 5.14642 5.17953 8.93294 6.23851 5.16917 5.66179 5.24111 8.67627 7.65195 5.50098 9.06421 6.49743 5.78804 4.72078 4.6545 5.41254 5.11587 5.87813 5.24511 4.88852 6.34…
COG0001	5.624	0.761	5.11 6.05843 5.89576 5.25969 5.67028 5.09018 5.3868 5.19384 5.56069 5.33649 6.01672 8.91975 5.24613 5.15336 5.84822 5.21494 4.76542 5.49527 5.27913 5.41852 6.19947 6.17934 6.07477 5.80427 5.70408 6.47788 5.45094 4.75992 5.82403 4.73637 5.78793 4.73151 5.09921 6.99672 5.0881
COG3195	5.624	0.408	5.44966 6.28797 5.79722 5.79696 5.44886 4.96324
COG1503	5.625	0.655	5.41964 5.48138 5.95269 5.59663 6.6735 6.97882 5.408 5.33553 4.64793 4.91811 5.46563
COG1693	5.625	0.293	6.02906 5.50093 5.34439
COG2346	5.625	0.474	6.09496 5.22402 6.71452 5.42867 5.95819 5.66616 5.47828 5.37361 5.11341 5.19625
COG1611	5.627	0.764	4.99731 4.95913 5.31881 6.40151 4.95245 5.57596 5.18551 5.61041 5.12965 5.60154 4.77856 4.76334 5.48127 5.48127 5.61255 6.53833 5.22033 5.07267 6.04182 5.91792 4.54197 6.63377 5.33617 4.95063 5.20944 5.85047 6.30426 5.33473 5.95717 5.36159 8.74522 6.06543 6.43622 5.95717
COG1082	5.628	0.978	4.72665 5.30017 5.7114 5.58771 5.27855 4.98508 4.93531 4.9721 5.27855 5.12655 4.83843 5.2982 5.00986 8.77417 5.08527 6.79281 4.94941 4.85514 5.11213 6.57561 4.9721 4.28872 5.32255 6.74272 5.49505 5.59759 7.64244 7.70071 5.64646 7.71524 4.86198 5.33473 4.96212 5.26947 5.33681 8.31755 5.49254 5.22386 5.25473 5.33249 5.23144 5.7341 5.7177 5.59246 5.32036 5.39924 5.56624 4.8293 5.45585 7.66568 4.79143
COG3481	5.628	0.154	5.70814 5.57137 5.79647 5.52314 5.37355 5.79786
COG3553	5.629	0.237	5.86008 5.24495 5.78205 5.62851
COG0073	5.630	1.313	5.77036 4.04012 4.42774 5.32068 8.95794 9.3447 4.8239 4.5863 7.53932 5.0199 4.4208 4.63677 4.33711 4.64574 5.03918 5.32576 4.88436 5.21537 4.96399 8.69806 4.82689 5.00217 6.1717 4.73333 6.1717 4.71063 8.89636 5.2433 4.77039 4.87838 7.12745 5.48223 4.55874 5.49826 4.73845 7.10347 4.63741 5.10001 4.67202 4.94172 4.75026 5.2261 5.61238 5.64907 5.4762 5.91632 4.72991 4.77039 4.61685 5.0763 5.28031 4.…
COG2440	5.630	0.867	5.19513 4.9344 5.89298 5.53885 5.32917 5.14802 5.46418 5.14802 8.22035 5.20607 5.85592
COG0822	5.631	1.368	4.94487 4.84991 4.66652 5.00543 4.97953 5.33211 5.33211 6.32172 4.85103 4.88217 5.76849 5.41692 4.92489 4.81413 8.71179 4.86065 4.85675 4.89093 4.85199 5.44533 5.24955 8.33047 4.88842 5.51663 5.4715 6.42319 7.3971 5.24501 4.00263 9.58903 9.61589 4.80323 4.52948 4.80323 6.2438 4.89109
COG0234	5.633	1.063	5.98323 4.76841 4.93846 5.48234 5.06818 4.64911 4.91442 5.15187 7.56971 5.22984 5.99157 4.94102 7.42968 4.82983 8.97962 5.50349 5.50349 5.05632 5.22984 5.76561 4.6271 4.77648 4.70267 5.69426 5.444 7.52709 5.47017 8.95745 5.06925 5.07972 5.06925 5.98553 5.25008 5.94879 5.30017 5.24335 5.92225 4.99005
COG1483	5.633	0.416	6.32049 5.14962 5.89239 5.34824 5.83316 5.25505
COG2987	5.633	0.466	5.85431 5.67711 5.66809 5.62654 5.86879 5.06722 5.93864 6.03488 5.85239 4.3911 5.97859
COG0689	5.634	1.019	5.23721 5.06743 5.06839 5.04292 5.29275 6.01229 5.18108 5.24762 5.139 4.91325 4.83218 5.6244 7.41403 8.42158 5.28736 8.4509 5.23 4.89087 4.9281 5.18252 5.64106 5.30023 4.81936 7.75278 5.42707 5.36383 5.69287 5.29099
COG2021	5.634	0.818	5.96289 8.39344 5.49687 5.09734 5.096 4.62053 5.85383 5.81159 5.56843 5.33852 5.33419 4.70652 5.64448 5.88481 5.37473 5.96545
COG0508	5.635	1.156	9.20755 9.20755 4.07809 4.79634 4.45166 4.26341 4.159 4.07873 6.66031 5.73089 5.48822 5.27806 9.22299 5.20452 4.84932 5.26776 6.33742 5.4048 5.02989 5.02348 8.99548 8.82666 5.9074 6.07931 5.7898 4.85776 5.15107 5.04879 5.59492 5.42456 5.07651 5.18583 4.91218 5.12548 5.41056 4.93071 5.7498 5.09344 5.44624 5.05835 5.19902 5.10877 5.25916 5.33088 5.75845 5.42498 5.2034 5.58376 5.0599 5.46365 6.0094 …
COG0149	5.636	0.867	5.49836 5.76918 5.38861 6.12038 5.74056 4.77418 4.96094 9.22491 5.68833 5.00463 5.34733 6.28551 4.83111 5.49313 7.5845 4.63234 6.01127 5.38482 5.1649 6.6398 4.35735 5.30258 5.68192 5.31993 5.70115 5.70301 5.53735 5.45099 4.56163 6.02035 6.01934 5.56122 6.14244 5.00286 4.14581 6.06361 5.58093 5.54467 5.83989 7.58845 5.5397 5.23454 5.01205 5.54467
COG1869	5.636	0.691	5.19011 5.08895 5.38616 5.0457 4.8858 5.80705 7.57441 5.62259 5.39791 5.97394 5.39791 6.34495 5.00441 6.18094
COG0774	5.638	0.503	4.9674 5.87087 5.54953 6.15579 5.3523 6.03023 5.09275 5.10519 5.17334 5.36666 6.352 4.91464 5.77848 5.45665 6.17384 6.03386 5.45665 5.49372 6.79463
COG1829	5.640	1.279	5.23806 8.69737 5.2214 5.49681 5.26567 5.03491 4.52462
COG2721	5.640	0.319	5.62088 5.69271 5.76192 5.53233 6.38474 5.32912 5.96102 5.44405 5.36464 5.4864 6.08812 5.30108 5.35337
COG0656	5.641	0.666	6.33219 5.24549 5.71295 5.12709 5.32827 4.94743 5.19069 5.41323 6.13405 5.06236 5.39566 5.76715 4.81696 5.0183 5.77997 6.33924 5.48074 4.69114 4.97253 5.83867 5.22963 4.77221 6.25064 6.30848 7.63753 5.73885 4.11467 5.56742 5.70568 6.39649 6.4633 6.3018 7.61222 5.38242 5.4543 5.24543 5.58547 5.19069 6.014 5.62269 6.21288 5.9435 4.97285 5.37767 5.68048 5.58547 6.16626
COG3211	5.642	0.454	5.73383 5.59385 6.11739 6.39884 5.37703 5.30423 4.97029
COG0402	5.644	0.623	5.83883 5.83883 4.94407 4.94407 5.28405 5.28405 5.56517 5.56517 5.35871 5.35871 5.43903 5.43903 5.5013 5.5013 5.66964 5.66964 5.42856 5.42856 9.07543 9.07543 5.87092 5.87092 5.42461 5.42461 6.08145 6.08145 5.77383 5.77383 5.70958 5.70958 5.23342 5.23342 4.79223 4.79223 5.66648 5.66648 5.82766 5.82766 5.70227 5.70227 5.60256 5.60256 5.25868 5.25868 5.38151 5.38151 5.55257 5.55257 5.40362 5.40362 5…
COG0851	5.644	0.861	4.91309 4.88046 7.55427 5.51273 5.55716 5.42616 5.21157 5.14209 5.0379 7.5336 5.0379 5.87829 5.68363
COG3565	5.646	0.354	5.89554 5.14551 5.89768
COG3640	5.646	1.013	5.67519 5.37286 5.32159 5.45569 8.23771 5.34354 4.80948 4.94951
COG0561	5.647	1.288	5.22493 9.4803 5.21692 5.04351 7.40821 6.41331 5.33131 4.93146 5.36298 9.14085 4.73738 4.99544 5.13355 4.89317 4.66828 6.57214 5.40837 4.82882 4.75026 5.01915 4.92377 4.81562 9.27153 5.27118 5.2323 5.0308 5.05141 5.03021 9.14293 5.08313 4.99913 4.62641 4.8035 4.71565 8.94757 5.03144 4.97403 5.16858 4.93926 9.73782 5.68689 6.02233 4.8639 9.46903 6.0172 5.84555 6.13021 4.59025 4.64451 4.67581 5.948…
COG3294	5.647	0.517	5.82158 5.19518 6.41748 5.15545
COG3720	5.647	0.303	5.4401 5.42552 6.07648
COG0183	5.648	0.727	5.62691 5.73399 5.17376 4.91266 5.21029 5.12404 5.31646 5.35614 6.0383 4.82465 5.43048 5.65575 4.86038 5.54974 4.74198 6.23253 5.45991 6.25464 4.50443 6.47281 6.35195 5.11763 5.401 5.49382 5.31876 5.91904 5.82099 5.21489 5.27972 5.10236 5.70061 5.81084 5.5601 5.72902 5.86964 5.33916 5.40613 5.86045 5.10957 5.92913 5.64688 5.6809 5.39652 5.0904 5.93031 6.39654 6.51959 4.81157 7.20457 5.15459 5.173…
COG3171	5.648	1.915	4.82871 5.34418 10.6918 5.01194 4.77904 5.00217 4.72398 4.80436
COG2001	5.651	0.866	4.98599 5.07667 5.46477 4.82866 5.13803 6.00844 5.67006 5.57292 5.29868 5.29868 5.04741 5.46237 7.48148 5.82179 5.79717 5.28106 8.47595 5.39625 5.266
COG2954	5.651	1.810	4.83389 4.83389 5.22712 4.89584 4.65455 5.0481 10.0664
COG3653	5.651	0.319	5.20816 5.79776 5.94751
COG0852	5.652	1.088	5.37911 4.23809 5.65356 4.95768 6.01068 6.0038 5.67701 6.11119 5.21499 5.07486 7.58984 5.83295 8.6202 4.82075 4.89194 5.68608 6.20065 5.94318 5.29905 5.01013 4.79346 4.87581 5.16426 8.61374 4.84398 4.45396
COG1437	5.652	1.422	5.03534 4.97114 9.66327 5.65879 4.79122 4.99293 6.40658 5.29494 5.12046 4.58422
COG0006	5.653	0.919	5.78339 5.2347 5.89645 6.38276 5.30279 5.17467 4.93915 5.27454 4.98989 5.28373 5.8102 5.34968 6.27462 4.7635 5.02604 5.12506 5.73426 4.73781 4.74593 9.07153 5.41585 5.10054 8.80851 4.88211 5.65265 5.27726 5.72026 5.21521 5.22386 5.59316 6.45224 5.36095 5.41783 7.56543 5.12356 8.07471 4.7251 5.21227 4.87432 5.0089 4.93664 6.5785 5.33083 5.09355 5.23144 5.67199 5.83055 4.60152 4.23793 5.71364 5.255…
COG1361	5.653	1.378	4.81829 4.7894 4.94957 4.75031 4.83079 4.69963 4.89883 8.88477 5.89843 5.76059 6.1646 6.32573 9.0005 5.80892 4.58603 4.28477
COG1804	5.654	0.545	5.52955 4.99389 6.87933 5.35257 5.48763 5.52576 5.26017 6.88088 4.9548 5.53067 5.29612 5.68037 5.64486 6.11878 5.63887 5.13382 4.96302 6.57657 6.81156 5.57532 6.48552 5.30621 5.08356 5.91568 5.08356 5.73057 5.34787 5.48111 5.50755 5.82697 6.02318 5.31128
COG0026	5.655	0.688	6.63719 5.34771 5.24292 5.81725 5.27555 6.41919 5.17115 5.74942 5.64021 5.44036 5.31513 6.28882 5.52101 5.59492 5.21622 5.6651 5.52181 5.51262 4.62523 5.53628 5.42643 8.3411 5.54515 5.51577 5.00575
COG1568	5.655	1.679	5.10658 9.4003 5.00324 4.80729 4.83474 4.77803
COG3492	5.655	0.640	5.53746 5.3868 6.70747 4.98722
COG3670	5.657	0.512	6.64856 5.51406 5.6346 4.91918 5.71471 5.50931
COG0123	5.659	1.055	8.24871 8.24871 5.26786 5.26786 5.2982 5.2982 4.94876 4.94876 5.05462 5.05462 5.29136 5.29136 5.22765 5.22765 5.44624 5.44624 5.15838 5.15838 5.3508 5.3508 5.44544 5.44544 6.71094 6.71094 5.23657 5.23657 4.83512 4.83512 9.16152 9.16152 8.9652 8.9652 5.4315 5.4315 5.12575 5.12575 5.83615 5.83615 5.52533 5.52533 5.45943 5.45943 5.37617 5.37617 4.51239 4.51239 4.97734 4.97734 5.25409 5.25409 5.06759…
COG0521	5.659	1.037	5.87562 8.99644 6.15509 5.16602 5.46904 5.11523 6.37828 5.24068 5.3814 8.72519 4.39377 4.72003 5.35849 6.112 5.40223 6.57203 5.18247 5.02369 4.52488 5.87851 6.27317 5.2088 4.15734 5.56112 4.91448 5.39267 6.25037 5.84406 5.57778 4.91448
COG0745	5.660	0.889	5.63017 5.63017 5.17462 5.17462 4.99998 4.99998 5.17809 5.17809 5.79615 5.79615 5.48304 5.48304 4.97755 4.97755 5.10081 5.10081 6.38752 6.38752 5.67978 5.67978 5.37735 5.37735 5.05814 5.05814 5.39486 5.39486 5.00329 5.00329 5.92406 5.92406 5.65148 5.65148 5.31422 5.31422 5.1987 5.1987 5.60833 5.60833 6.13667 6.13667 5.05702 5.05702 4.75912 4.75912 5.22375 5.22375 5.63166 5.63166 5.3217 5.3217 4.8…
COG1395	5.660	1.031	4.9407 6.43184 5.328 5.626 5.39914 8.17239 5.41831 5.29307 4.33006
COG1949	5.660	1.196	9.46556 5.58536 4.68841 5.40816 5.5186 5.39134 5.84652 4.52232 5.20517 5.55492 6.4124 5.02834 4.95763
COG2446	5.660	0.514	4.97963 5.64945 6.4273 5.58558
COG0627	5.661	0.401	5.85826 5.76513 5.2873 5.09034 5.16282 5.76352 5.11117 5.73575 5.88577 5.88577 5.75487 6.94016 5.66798 5.42685 5.95226 5.83322 5.31865 6.12305 5.83573 5.21611 5.72155 5.68203 5.7247 5.11368
COG1062	5.661	0.505	5.53196 5.67231 5.8964 6.74704 5.67781 4.90422 5.58333 5.58333 5.39865 6.0595 5.06535 4.75549 4.9736 6.19723 5.76876 5.76876 6.35515 5.96759
COG0327	5.662	0.956	4.60537 5.61431 4.66625 5.68662 4.81696 8.59958 5.31625 6.71564 5.22338 6.2312 8.86469 5.49692 5.57041 5.31732 5.31289 6.44941 5.83487 5.99536 5.00228 5.27977 4.30421 5.94767 5.69655 5.24981 5.05499 5.18781 5.6549 4.99304 6.56888 5.90921 5.42157 4.44552 6.8413 5.02172 5.92144 5.02172
COG3808	5.662	0.273	5.33393 6.00305 5.65025
COG1715	5.663	0.663	5.98334 5.65735 6.77129 5.43801 4.54726 5.57938
COG1219	5.664	1.005	7.9452 4.87186 4.83549 9.05027 5.50744 6.75965 5.48693 5.13061 5.0254 4.9908 5.98345 4.87875 4.92441 5.1618 5.1618 5.0756 5.06108 5.77928 5.01798 4.84078 5.87797 7.31256 5.034 5.54119 7.45542 5.1931 5.684 5.1931 6.16134 5.45537 5.17291
COG3153	5.665	1.553	5.0943 4.80558 5.49612 4.71864 4.83923 4.55938 9.65969 4.9234 7.87834 4.55938 5.78595
COG0307	5.667	0.837	5.78163 5.73004 8.42479 5.83936 4.87731 5.90072 6.17074 5.08661 5.17056 5.66969 6.04737 5.08287 5.46798 5.33932 5.80347 4.92527 5.00821 6.56253 5.19796 4.16194 5.7483 4.98631 5.52079 7.51726 6.7268 5.3256 5.52079 5.09168
COG1212	5.668	0.633	4.81765 5.58317 5.68859 5.51919 5.35652 5.55086 5.75685 5.74878 5.31155 5.81453 7.5853 4.97723 5.49767 5.35096 5.32239 6.6531 5.11197 6.3834
COG0304	5.669	0.808	5.50381 5.50381 7.0913 7.0913 6.78774 6.78774 5.09082 5.09082 4.88073 4.88073 5.4315 5.4315 4.93045 4.93045 9.17049 9.17049 5.23903 5.23903 5.34968 5.34968 5.43775 5.43775 5.30803 5.30803 5.55172 5.55172 5.32843 5.32843 5.11555 5.11555 6.07573 6.07573 5.11523 5.11523 5.21147 5.21147 5.49751 5.49751 5.38797 5.38797 5.12041 5.12041 5.30776 5.30776 5.54248 5.54248 5.46995 5.46995 5.85923 5.85923 5.3…
COG1932	5.669	0.979	5.92833 5.92833 5.54066 5.54066 9.40884 9.40884 5.11806 5.11806 6.2469 6.2469 5.66243 5.66243 5.30322 5.30322 5.07806 5.07806 5.30503 5.30503 5.15828 5.15828 4.93061 4.93061 5.70643 5.70643 4.76435 4.76435 4.93205 4.93205 6.29176 6.29176 5.99413 5.99413 5.39801 5.39801 5.65148 5.65148 5.29473 5.29473
COG2362	5.669	0.384	5.65388 5.26023 5.55732 6.08796 6.23723 5.21499
COG0369	5.670	0.995	4.97905 5.75087 5.67012 5.10594 5.12458 4.75784 6.9627 5.57767 6.48194 7.4105 4.90722 5.08767 5.08767 5.21387 6.11525 5.01889 8.70687 4.88868 4.90647 5.64699
COG0427	5.670	0.447	5.72326 5.23919 5.40821 6.20444 5.55823 5.81057 4.68302 6.22895 5.8526 5.98847
COG2445	5.670	1.308	5.339 7.34887 4.65396 4.83522 4.76393 5.70082 4.74652 4.72612 5.88305 5.31849 9.05166
COG0119	5.671	0.603	5.72309 5.7443 5.61938 5.45462 5.67423 5.68582 8.82426 4.8403 5.43177 6.15184 5.34333 5.83637 5.7154 5.3107 5.57933 5.46525 4.90236 4.90385 5.51887 4.86214 5.6212 5.6212 5.99926 5.65746 5.42995 6.68921 5.73089 5.75706 6.92211 5.57586 5.28405 5.31769 5.00281 5.54718 5.84427 6.05432 5.48939 5.69479 5.79973 6.67799 5.64373 6.22746 5.43214 5.67717 5.55492 5.81805 5.43534 5.24981 5.48421 5.26252 5.498…
COG3632	5.671	0.583	5.66542 5.34445 5.74734 6.98748 5.37777 5.0112 5.56491
COG0241	5.672	1.164	4.73883 4.81044 5.47711 5.38349 5.2809 5.12564 4.57273 4.95902 7.65254 6.27793 5.08223 7.37723 9.20291 5.19016 5.19016 4.7063 5.28341 6.83377 5.15283 5.56368 5.12436 4.92366 8.18569 5.28618 5.17232 4.92366
COG2379	5.672	0.759	4.77824 7.6998 5.40042 5.58531 5.50819 5.6361 5.65618 5.35892 5.42472
COG0687	5.674	0.875	4.5267 5.58584 5.35577 8.31418 4.90519 5.25558 8.5316 4.89221 5.14856 5.51508 5.80438 5.44875 6.61198 5.54873 5.64705 5.83017 5.76796 5.56923 6.67778 5.42242 6.16962 6.58496 5.64 6.31211 6.06009 6.38335 5.47417 5.5601 4.9415 4.9367 5.35267 5.35577 5.02503 6.29614 6.63286 5.31999 5.09013 4.92308 5.02519 4.38838 4.58059 6.38757 5.19358 5.86841 5.17729 5.07256 5.42765 5.26242 5.14418 4.96431 5.06711…
COG0078	5.677	0.715	5.28971 6.85209 6.06324 5.08073 5.10396 9.16446 5.5272 6.00331 5.82633 6.12182 6.25721 5.3853 5.04794 5.86275 5.48031 5.68673 4.67506 5.76235 5.76235 5.48047 6.04273 5.8134 6.1615 5.62248 5.1351 5.15876 5.53345 5.70894 5.60603 5.40795 4.22586 6.28375 5.78286 5.50589 5.38418 5.69912 5.54125 5.39988 5.84016 5.31043 5.17344
COG0165	5.677	0.985	6.27552 7.11517 5.33249 5.02455 8.67029 5.46814 5.52993 5.41564 5.3147 5.5186 5.92492 5.38018 5.01066 5.24346 5.18001 5.44565 5.18017 5.0779 8.92269 5.39598 5.18119 5.24992 4.29551 5.98169 5.42205 5.24992 5.31497 5.08735 6.79741 5.29045
COG0519	5.678	0.993	5.67952 5.86451 5.95872 8.66885 4.89728 5.15721 4.95565 4.72969 4.72612 4.75031 4.83533 6.21042 5.48555 5.58093 5.43844 5.57922 5.79888 5.86275 5.47609 5.72566 5.72566 8.55899 8.24465 5.31192 5.41745 5.07411 5.35705 7.37745 5.47337 5.21093 4.76686 5.46002 5.77501 5.37099 5.40298 4.49706
COG2838	5.679	0.255	5.77768 6.01736 5.52838 5.535 5.75888 5.21766 5.56934 6.02868
COG1579	5.683	1.052	5.40645 8.5607 6.8263 5.40186 5.41121 5.6166 4.75917 5.15571 4.68489 5.3304 5.35759
COG1982	5.683	0.806	5.62333 5.44891 5.19448 5.70088 5.75733 5.46312 9.30689 5.70761 5.40335 5.42247 5.3962 5.94863 5.10989 5.87204 5.32287 5.67514 5.4479 5.10989 5.87204 5.32287 5.3955 5.67514 5.5429
COG3246	5.684	0.719	5.83893 5.45329 5.21729 5.0999 5.71017 7.60554 5.45895 5.61014 5.16324
COG1210	5.685	0.871	9.13861 6.16204 5.06727 5.42397 4.58566 5.06466 5.30733 5.8189 5.6605 5.00126 5.25681 5.98056 5.42707 8.44615 5.39321 5.06295 6.18025 4.67303 5.53997 5.6464 5.26397 5.8172 5.74248 4.90641 5.96454 6.23905 5.67887 5.73399 5.59236 5.0693 6.27659 5.59236 5.0693 6.11579 5.52485 5.23411
COG1274	5.686	0.464	5.49473 5.45826 4.98919 6.09357 6.18623 4.90855 6.12407 5.91082 6.00631
COG0436	5.687	0.912	5.18316 5.22226 5.01942 4.97365 5.0277 5.5515 6.09822 5.13878 5.22231 5.13536 5.54995 4.9877 5.37585 5.91119 5.15769 5.0717 5.2849 5.41382 5.56699 8.8554 5.27 5.24485 5.4135 5.36795 8.67558 8.24951 5.30824 5.44603 5.84422 6.34954 8.21405 6.61273 4.9375 5.33505 4.99918 4.77407 5.0449 5.05066 5.29569 5.2183 5.87525 5.14605 4.86807 4.58529 4.5055 5.33937 5.64299 6.25806 5.68112 6.39083 5.11192 5.711…
COG0362	5.688	0.970	6.38431 4.93242 5.11315 9.36953 5.95327 5.24031 5.28292 4.96618 5.74339 5.21104 5.02508 5.29788 5.20581 5.72902 6.56103 5.08949 6.68349 6.0752 5.01675 5.01675 6.15066 5.08148
COG3013	5.688	0.351	5.17825 5.57206 6.27243 5.71551 5.70317
COG0426	5.689	0.917	4.79517 7.9946 5.00319 5.84256 5.32645 4.81466 5.4346 6.69107 8.38254 5.38205 5.95792 4.98081 4.65087 5.15203 5.28164 5.62547 5.44496 5.52768 5.95429 6.08657 5.46285 5.37313
COG0849	5.689	1.062	6.01512 5.01344 4.87811 5.22583 6.30719 8.81748 5.10044 5.56902 4.91784 5.26049 6.11349 4.59581 5.04821 5.27956 5.27956 5.0355 5.15902 4.80067 5.17804 8.4948 4.7486 5.38258 5.19518 5.95189 5.17248 6.71511 5.2096 5.80694 5.76929 6.18148 5.76929 6.23098 8.701 4.51612
COG1723	5.689	0.557	5.99733 5.14444 5.11048 5.39241 5.78061 6.70672
COG1798	5.689	1.090	5.67134 5.2371 5.58878 4.98983 6.23958 5.64416 8.71222 5.01686 4.97023 4.81819
COG1810	5.690	1.158	4.75784 4.96399 5.89202 5.15144 6.33213 5.4676 8.38847 4.56649
COG1898	5.690	0.901	5.5484 6.06233 5.4143 8.3576 6.42538 5.35967 6.26308 5.11598 4.87741 5.03704 4.55164 4.74128 5.22728 5.48555 6.42073 5.19016 5.59829 6.44365 8.44748 4.88874 5.03421 6.0085 5.67946 5.55775 5.42098 5.3735 5.44309 5.34258
COG3590	5.691	1.265	8.01041 4.87085 4.77023 5.00618 4.68916 6.80189
COG3655	5.691	1.236	5.79001 8.58474 4.68537 5.47337 4.7996 5.44619 5.05771
COG0329	5.692	0.822	5.17019 5.17019 5.55455 5.55455 4.91101 4.91101 5.86708 5.86708 5.07197 5.07197 5.41858 5.41858 7.4888 7.4888 5.62178 5.62178 5.39118 5.39118 5.39267 5.39267 6.33646 6.33646 5.89218 5.89218 5.47834 5.47834 5.6079 5.6079 8.0549 8.0549 4.99144 4.99144 5.05504 5.05504 4.96041 4.96041 4.38272 4.38272 5.40982 5.40982 5.29174 5.29174 5.24752 5.24752 5.86371 5.86371 5.37019 5.37019 5.50888 5.50888 5.180…
COG1926	5.692	1.162	5.77201 5.42125 5.40998 5.24463 5.26653 5.03502 5.07758 5.08292 8.92125
COG0848	5.693	1.437	4.79837 4.76297 5.27358 4.75015 5.33275 5.06631 5.12014 6.21 9.39074 5.29045 4.8482 5.29948 5.61821 8.7002 4.64483 4.62304 4.50849 4.5009 5.40982 5.38434 4.76195 5.08046 6.1959 5.35636 4.52547 4.52969 7.50994 4.54678 5.26183 9.69574 4.69824 5.25638 5.72908 8.74421 4.69824 5.29948 5.61821 8.7002 6.39296 4.45647 5.03069 4.87186 8.99826 5.4495 5.25638
COG0756	5.694	1.062	5.18968 6.22303 9.5141 4.89258 4.95592 5.07325 4.83079 6.52402 5.05104 6.21245 5.0943 4.93349 5.29264 5.10508 4.87175 5.24479 5.01542 6.23237 5.49441 5.0466 7.55945 5.50621 5.84577 4.86198 7.63673 4.98092 6.5268 5.72844
COG2423	5.695	1.345	5.14994 10.0019 4.73749 5.48384 6.73348 5.80208 5.64074 4.03734 4.06597 5.76245 5.21008 6.2956 5.23822 5.70029 5.56165
COG1017	5.696	0.514	6.64248 5.40213 5.97293 5.74478 5.09157 5.09157 6.26474 4.95341 6.14164 5.81479 5.54023
COG1951	5.696	0.665	5.03865 5.92524 5.397 5.77089 5.92524 5.64998 5.41681 5.08292 5.39203 4.93451 5.42456 6.17144 5.25409 5.70414 4.85685 5.64347 6.34255 8.17869 6.05752 5.8063 5.53783 5.8063
COG0153	5.698	0.898	5.11374 5.25174 5.31021 4.76024 5.6816 5.49179 5.80678 5.46418 8.56861 5.2574 6.19189 6.40605 5.23571 5.23571
COG2218	5.698	1.575	5.17419 4.58224 9.17685 5.16506 4.79992 5.28816
COG1449	5.700	0.528	5.25825 5.62745 6.32727 6.57267 5.32303 5.15336 5.20388 6.13592
COG2120	5.702	0.908	6.62223 5.31951 4.84847 6.13485 5.36923 5.43193 5.70002 5.73164 6.67671 5.28463 5.13691 5.56101 5.09515 5.06839 5.448 5.08596 5.12944 8.95388 5.73175
COG0028	5.704	0.714	5.42579 5.42579 5.59423 5.59423 5.2222 5.2222 5.47332 5.47332 5.44731 5.44731 5.26402 5.26402 5.32298 5.32298 7.67038 7.67038 5.92038 5.92038 5.27945 5.27945 5.29056 5.29056 5.15838 5.15838 5.3303 5.3303 8.94752 8.94752 4.98476 4.98476 5.32378 5.32378 5.37291 5.37291 5.76796 5.76796 5.11811 5.11811 5.79466 5.79466 5.75375 5.75375 5.01472 5.01472 4.87282 4.87282 5.66008 5.66008 5.01819 5.01819 5.6…
COG3188	5.704	1.262	6.8491 8.85385 9.13081 5.13414 9.48169 5.10177 5.26797 5.73009 5.75594 4.69749 5.12281 4.75501 6.68792 4.71618 5.2245 4.97531 5.4621 5.53094 6.54159 4.8725 4.82716 5.31887 4.74305 4.9775 5.37681 6.00198 5.60955 4.71202 4.79469 5.05542 5.52555
COG1778	5.706	0.596	7.25205 5.34909 6.23146 5.61297 5.56218 5.39833 6.08481 5.24586 5.97528 4.91576 5.85864 5.7804 4.91576
COG3721	5.706	0.220	5.46926 5.99936 5.65041
COG3199	5.709	1.241	8.69603 5.11155 5.23486 5.59348 5.22065 5.35043 4.75923
COG1404	5.710	1.429	4.68702 5.07293 5.3641 4.80922 4.74438 4.75004 5.62531 5.86558 6.06521 4.74646 4.07419 4.28296 4.33695 4.58587 4.4711 4.53145 6.40722 4.7204 5.12538 5.27475 4.91886 4.64083 9.03415 5.11918 9.45867 4.7156 5.78873 9.19949 5.9451 9.15666 5.26183 9.01604 5.1924 8.9095 5.82921 4.89669 5.56838 5.08644 4.90524 5.86649 7.36468 5.32602 5.20372 5.35027 6.00924 5.07518 5.55001 6.08155 5.2786 8.58922 5.88956…
COG2160	5.712	0.302	5.21553 5.52122 5.83818 5.95717 6.02596
COG0294	5.713	1.005	4.43068 5.84481 5.32127 5.7938 5.30285 4.9117 6.40984 5.25569 5.39764 5.44528 8.0848 5.76699 5.2488 5.2488 6.82128 4.90081 5.99007 5.41719 5.84352 4.77002 5.13542 5.23625 5.33857 8.7723 8.83612 5.12682 6.51222 5.04239 4.67362 5.22493 5.57281 5.2363 5.81907 4.3103 5.89784 5.76139 6.13368 5.76139 7.65606 5.71807 4.84697 5.11123
COG2008	5.713	0.391	5.63284 5.89298 6.29641 5.8862 5.13638 6.11958 5.75257 4.70652 5.77816 5.6942 5.72593 5.95151 5.6981
COG0192	5.715	1.081	8.69422 4.99635 5.16901 6.30869 8.69411 5.38755 5.36811 5.16233 5.93709 5.01558 6.18041 5.00078 5.95728 5.06428 5.12111 5.22258 5.40469 4.93894 4.78956 5.24292 5.71103 6.24337 5.20143 7.54947 5.14706 5.02412 5.06193 5.19603 6.12535 5.06193 8.54468 5.19934 4.88564
COG0488	5.715	1.068	6.10767 6.41406 5.82376 5.70974 5.14076 7.64415 7.72976 6.59297 5.0348 5.25142 5.15988 5.1359 9.7547 5.16639 5.8423 5.2034 5.77474 5.39123 5.36693 5.48645 5.17595 6.18377 9.37119 9.35463 5.73522 5.65687 5.33179 5.20501 5.37756 5.57837 5.08757 5.58435 4.90182 4.69861 4.82289 5.27235 6.11413 5.35246 5.02909 5.21302 5.2065 5.48256 5.59781 5.06914 6.46479 5.02241 5.20773 5.43791 5.65094 5.34114 5.266…
COG1146	5.716	1.761	5.58451 9.34673 4.76104 4.50181 6.09197 6.09197 4.63794 5.23951 3.65934 4.81888 3.93197 9.26796 4.68264 5.41777 4.29946 6.5103 4.8489 5.95557 9.17364 8.09212 4.03467 8.48059 8.91788 8.5936 3.97326 4.54363 4.00973 8.37619 7.19101 8.65849 5.6847 4.60029 4.54032 4.00818 5.69378 4.79367 3.9356 4.21337 5.70686 8.60375 8.37699 4.90417 5.14471 5.09691 4.13967 4.13812 4.19633 7.07981 4.19222 4.59159 4.18…
COG0447	5.718	0.511	5.37099 5.3868 5.77255 5.39198 6.62122 5.62445 5.87551 5.8071 4.52269 6.28797 5.82873 6.12417
COG0252	5.719	0.973	5.81826 5.81826 6.18756 6.18756 5.8572 5.8572 4.65295 4.65295 5.96684 5.96684 9.00947 9.00947 6.23771 6.23771 6.29678 6.29678 8.54399 8.54399 5.19272 5.19272 6.28813 6.28813 5.45308 5.45308 4.86876 4.86876 5.15491 5.15491 6.11205 6.11205 6.46399 6.46399 5.2716 5.2716 5.45211 5.45211 5.26354 5.26354 6.49128 6.49128 5.64154 5.64154 4.94983 4.94983 5.83087 5.83087 5.75829 5.75829 5.39048 5.39048 5.5…
COG0626	5.719	0.518	6.4751 5.55919 5.63289 5.88796 5.36453 5.92289 5.7145 5.68219 5.15224 5.72683 5.2135 5.29008 5.55348 5.66237 5.66771 5.52079 5.72774 5.67572 5.23886 6.38821 5.96935 5.25184 5.16185 5.2575 5.45398 6.0125 6.15483 6.0133 6.15846 6.07402 5.78574 5.1297 5.44143 6.03402 5.85955 5.27369 5.17788 5.35759 5.65303 5.86216 5.86729 5.9184 5.74286 5.93987 6.06858 4.33663 4.24578 6.12284 5.97549 5.65623 8.20454…
COG1486	5.719	0.800	5.14177 5.82953 5.33761 4.91175 5.30445 5.42093 5.80844 5.50963 5.78718 5.39139 5.68769 5.61895 5.40133 5.43791 5.83471 5.52758 5.87167 9.11164 5.47599 5.93175 5.76315
COG1707	5.719	0.551	5.54627 6.46314 5.1469
COG0003	5.720	1.267	9.51384 8.89839 6.42314 5.46119 5.28447 5.25991 6.73946 4.91886 6.0878 5.24212 5.20938 5.62024 5.36629 5.04757 5.26092 4.23585 3.9269 4.84713 6.1497 5.59108 5.13552 5.62152
COG0056	5.720	0.885	4.84788 5.19384 5.17691 6.69978 5.65212 5.93383 5.3994 5.25013 4.96858 6.50843 5.14706 6.03904 5.50173 5.38034 5.29174 5.21077 6.12994 5.01477 4.98818 6.17453 7.62359 5.47433 5.39444 9.06031 5.69805 5.17035 5.70579 5.25013 6.77893 4.93712
COG1027	5.721	0.749	5.27903 5.6871 5.4527 5.2528 6.2696 5.28389 5.28389 5.48827 5.24405 8.30355 5.7287 5.93608 5.10038 5.47738 5.47738 6.2696
COG1048	5.722	0.796	6.19755 5.0708 5.39112 4.92527 5.42311 5.3131 5.38002 5.3061 5.38253 5.40768 6.27942 4.94102 5.85778 7.41365 5.48138 4.25262 6.1936 6.85295 6.41278 8.15909 5.5139 5.41195 5.55882 5.8212 5.35235 5.46189
COG3664	5.725	0.166	5.6111 5.95974 5.60518
COG2170	5.726	0.617	7.03885 5.50477 5.16159 5.68945 5.29558 5.66376
COG3649	5.726	0.405	6.04284 5.97966 5.15459
COG1831	5.727	0.506	6.30709 6.26586 5.49714 5.38087 6.22303 6.10409 5.63044 5.40928 4.72323
COG0138	5.728	0.705	4.61274 5.44683 5.53965 5.25761 8.96466 5.5154 5.43705 5.36015 5.6934 5.36768 5.64411 5.78232 5.82788 5.97533 5.51177 5.45275 5.44239 5.9749 5.79984 5.17643 6.32765 6.03312 6.03776 5.46984 5.99819 5.753 5.46984 5.50135
COG1917	5.728	0.671	6.28102 5.54103 7.68538 5.97677 4.96286 6.35179 5.32202 5.97811 5.60929 5.75797 5.66814 5.55914 5.05194 4.58555 5.62905 5.43593 5.9788 5.82772 4.41487 5.16025 6.41336 6.63617 6.16759 5.95952 5.23539
COG3570	5.728	0.485	6.37918 5.5906 5.21563
COG0363	5.730	0.711	8.42222 5.81447 5.35395 5.64144 5.7248 5.12159 4.89344 5.25291 5.84443 5.41024 6.62266 4.90577 4.9956 5.20025 5.05713 5.05713 5.92929 5.95648 5.85853 5.11374 4.8113 6.05822 6.73893 5.32186 6.08353 6.49422 6.24364 5.15379 5.84668 6.86881 5.51941 6.66597 5.64213 5.95237 5.15528 6.28775 5.17937 5.52459
COG0491	5.730	1.133	4.30715 3.69031 4.31153 4.31153 3.69031 3.69031 4.31153 4.31153 3.69031 5.31176 5.08175 5.83092 5.77848 5.16671 5.97186 6.31109 5.80251 5.60672 5.19464 5.1727 5.20853 6.70101 5.29665 5.36752 5.14161 5.63337 7.11464 4.93787 5.79663 5.92657 5.67038 6.63585 5.94046 5.22605 5.42253 5.44191 8.88482 6.86988 4.72766 5.25756 6.39665 5.16249 8.86496 4.93995 5.37612 4.99272 5.84315 5.48731 9.54214 5.65591 …
COG0751	5.732	1.104	5.6213 5.51599 4.98017 5.13259 9.57429 5.59246 5.78205 5.29596 6.3292 4.93039 5.26893 5.30044 5.0983 5.23545 8.61721 4.85215 5.57954 4.9775 6.32994 5.27139 6.29219 5.26834 6.39991 5.35518 4.69963
COG3636	5.732	1.888	4.48755 4.69135 5.29361 5.12767 4.87859 9.91187
COG0085	5.733	0.775	6.14126 6.06756 5.81688 5.81276 6.87052 5.73874 5.02957 4.91704 7.81292 5.23539 5.54467 5.57473 6.29683 5.24319 5.17649 5.00164 6.30068 5.64843 6.62506 4.95699 6.01854 6.20391 4.89883 5.34958 5.32896 5.58771 6.29625 6.2956 5.19053 5.84662 4.92201 4.96564 5.24869 5.70755 6.28711 6.41945 5.28495 5.20255 4.78027 4.75731 5.60154 6.05939 8.40193 7.51133 5.13633 6.30292 5.2175 5.13633 5.16468
COG0297	5.733	0.417	5.64742 5.26883 4.94828 5.41649 5.30989 5.94852 4.89589 5.78029 6.21368 5.66857 6.37342 6.11723 5.47054 5.58937 6.07007 6.3786 6.06708 5.89544 5.6502 5.95675
COG0065	5.734	0.727	6.12006 5.5914 5.1038 5.25061 6.06671 9.01908 5.63444 7.38925 5.18781 5.20682 6.23675 5.45243 5.51236 5.95477 5.37724 5.16121 4.87218 5.16217 5.17077 5.81885 5.09093 5.79044 5.92476 5.7294 5.30386 5.85009 5.80326 6.00583 5.20997 5.8321 5.82985 5.95658 5.82985 5.83637 5.39412
COG0253	5.734	1.242	5.36271 4.827 4.69883 9.45215 5.10941 5.99098 4.96099 7.38487 5.51252 6.21437 5.44533 4.79154 4.45081 4.69402 4.66214 6.94977 5.77501 8.30719 4.9383 5.2041 5.85826 5.16447 5.74366 5.17718 5.74366 8.42163 4.95811 4.76062
COG1641	5.735	0.319	5.2974 6.01928 5.39769 5.9451 6.0156
COG3172	5.735	1.250	8.32582 4.65466 4.7078 4.69354 5.68293 5.43577 6.64397
COG0246	5.736	1.036	5.3092 5.20356 6.18169 5.18412 9.46828 5.25387 5.1179 5.83626 9.04467 5.81234 5.76758 5.28314 5.35502 5.71049 5.71049 5.22461 4.97969 5.21045 5.57997 5.7859 5.31176 6.47003 5.2724 5.29985 4.97969 5.26589 5.33393 5.65623
COG0603	5.736	0.995	5.62013 5.38648 4.94369 5.23587 5.26343 5.096 5.56768 8.53785 5.38707 4.54197 5.24431 5.1139 4.93408 5.76021 8.33159 4.98487 5.85063 8.10024 5.43193 5.34488 4.40808 5.45067 5.55775 5.6557 7.24372 6.50287 5.98815 6.01063 5.28335 5.49158 5.55775
COG0105	5.738	0.827	5.09216 5.37521 6.2688 5.06044 5.50034 5.04041 5.24137 5.12901 5.82911 6.20081 5.55743 7.74076 6.30111 5.09691 4.95613 5.30733 5.30733 5.34429 6.05758 5.77452 5.98169 6.25277 5.20266 6.13288 5.75626 6.14532 5.31967 4.37476 5.69794 8.63488 5.39994 5.36704 7.74253 5.70617 5.39994 5.28346
COG3635	5.738	0.536	5.24228 6.01442 5.86863 5.26808 6.96894 5.459 4.90973 4.82203 5.97175 5.87215 5.89255 6.10981 5.98409 5.95424
COG0653	5.741	0.881	7.50444 5.5616 5.45569 9.16013 5.21654 5.76128 5.72384 5.55828 5.06583 5.28308 5.59129 5.14936 7.572 5.21318 5.04591 6.86817 5.08121 5.04217 5.40982 5.37254 6.30623 5.22968 5.28004 5.63108 6.76451 6.32599 4.95731 5.25067 5.79503 5.43609 6.17443 5.57714 5.11811 5.40811 5.027
COG1021	5.741	0.337	5.68998 6.31958 5.5969 6.03979 5.42926 5.3695
COG0033	5.743	0.402	5.37398 5.56784 5.48453 5.60464 6.65332 6.08855 5.4496 6.18003 5.38888 5.6385
COG0334	5.745	0.883	8.53763 5.93373 6.68007 5.55097 5.94233 6.22821 5.32528 5.33222 5.29078 5.60672 5.092 6.10457 5.13382 5.07785 5.15294 6.58517 9.06966 5.64293 6.01079 6.90763 5.09291 5.67076 5.20602 5.82489 5.53094 5.70638 5.49265 5.56282 5.80662 5.74051 5.5813 5.69613 6.0384 5.77458 4.51735 4.23313 4.16803 5.30557 5.48314 5.89031 5.89031 6.65075 4.97899
COG1565	5.745	1.138	4.92687 5.87322 6.11493 5.49089 5.68363 9.10379 5.05899 5.09974 5.88134 5.04591 4.91544
COG1855	5.747	1.212	5.48859 5.65399 5.10572 5.11758 9.44676 6.33235 5.01467 5.12564 6.84782 6.3277 5.34237 5.50183 4.24263 4.90497
COG1905	5.747	1.127	5.78408 5.86248 6.01822 8.45854 4.9015 5.22968 4.84078 4.7454 4.95443 7.32057 4.80302 5.23828 8.67141 5.39604 5.28522 5.20997 5.31246 4.97798 5.30973 6.62074
COG2329	5.747	1.009	4.25278 5.80529 5.3617 5.57137 6.42047 5.06498 8.77075 5.26194 5.17243 5.64934 5.12346 7.79465 5.08858 5.71332 5.48074 5.53682 5.42109 5.95733
COG0598	5.748	1.316	6.07189 8.8955 5.62403 5.33735 5.44528 9.20253 5.93431 5.55967 5.00174 9.54241 4.91304 5.02124 4.5808 5.21675 6.1952 4.9226 4.67148 5.07464 5.85362 5.23304 5.97827 5.33735 9.18966 4.58945 5.40277 4.83464 5.35508 5.27817 6.02313 5.07972 9.30005 4.63794 5.60074 4.63794 5.21675 4.89312 5.58664 5.37425 5.97496 5.60042 5.40079 4.72628 5.50344 5.07972
COG0379	5.749	0.871	5.5946 5.68641 5.35465 6.34719 5.45078 4.91854 4.8991 5.33489 5.5122 5.35609 7.48164 8.09089 5.42338 7.41045 5.37975 4.21748 5.46247 5.17067 6.42517 6.50693 5.81111 5.43417 5.16196 5.53473
COG3832	5.749	1.269	6.62085 4.39286 5.36757 4.78428 4.70091 5.73137 5.11155 4.95565 6.40023 5.12783 5.103 7.62028 9.19463 5.37809
COG3051	5.750	0.410	6.31798 5.30979 5.12084 5.99878 5.8322 5.91797
COG1224	5.751	0.354	5.55695 6.25806 5.9027 6.02121 5.59311 5.17296
COG0629	5.752	1.288	11.2654 5.09916 4.86049 4.97274 5.89154 5.66702 5.37841 5.27534 4.81418 5.16906 5.98035 5.17067 5.28426 5.68229 7.47758 8.74949 5.2277 5.25943 4.65151 5.07715 4.32392 5.57543 5.57543 5.30413 5.38167 6.10415 5.06279 5.93496 5.03288 4.77146 5.00153 7.35769 4.6326 5.4731 6.13971 5.56363 4.5973 7.59091 5.7107 5.11448 7.58188 9.2467 5.28485 4.82892 5.49842 6.05026 6.2179 4.6733 5.28485
COG1182	5.753	1.273	5.62253 4.62384 5.31929 5.09825 5.20383 5.3374 5.23032 4.7706 7.62973 8.6422 5.61217 5.04495 8.67654 5.01921 5.01921 5.20346
COG2251	5.754	0.548	6.37507 5.38098 6.36706 5.09253 5.18295 6.12599
COG2087	5.755	1.025	5.08207 8.70452 5.18439 5.37713 5.32309 5.69255 5.24383 5.24383 6.12091 5.575
COG1454	5.756	1.039	5.43839 6.23034 6.11392 6.00278 6.95645 5.55567 5.09333 6.06842 5.15876 5.84988 5.06428 4.37246 5.80993 5.32207 5.3751 5.17953 5.14968 5.58034 5.70173 5.0018 5.42696 4.93605 5.47577 8.4281 4.50913 8.6344 6.28615 5.06936 5.15753 5.75001 6.28615 5.06936 9.00483 5.25099 5.15753
COG3085	5.757	0.348	5.99947 5.99306 5.07219 5.85928 5.85928
COG2145	5.758	0.917	5.62269 5.43401 5.08538 5.39887 4.94545 7.32137 4.59148 5.94345 5.95877 5.47417 5.49062 8.09784 5.49062
COG0017	5.760	1.105	5.25344 5.31331 7.57494 5.34439 5.24148 8.24951 5.62547 5.36501 5.16661 4.85317 9.18026 5.17056 8.75846 5.16703 5.31166 5.62547 5.63556 5.36084 5.7976 5.66627 5.10572 4.90999 4.92644 6.54432 5.64555 5.49575 5.60315 5.31604 5.25814 5.41281 5.47604 5.02332 4.3339 5.62456 8.67617 5.54531 6.07707 5.14482 5.14006 5.49484
COG2065	5.761	1.223	5.13964 5.11747 5.13889 5.11902 5.16426 5.4205 5.50787 6.7284 5.1265 9.15025
COG1669	5.762	1.252	5.32998 8.9551 4.81461 4.9822 8.69165 5.49783 5.97319 5.45398 5.94494 6.21566 5.49324 4.95133 4.94973 5.73751 4.44654 4.74945
COG3015	5.764	1.823	8.88018 8.88018 4.24541 4.24541 4.97317 4.97317 4.9556 4.9556
COG1960	5.765	0.818	5.22685 6.05101 5.75557 5.50718 5.8611 5.27758 5.47198 5.89837 5.51663 5.34343 5.57206 5.87183 6.43863 5.57799 6.07461 5.8886 6.16364 5.75476 5.52266 5.28794 6.15152 5.11438 4.84179 6.09357 5.10279 8.34703 5.69319 5.73896 5.28292 5.23075 5.41836 5.34653 6.27574 5.78937 5.27694 5.6839 5.30215 5.49457 5.35417 5.68721 5.92956 5.18097 5.20378 5.39609 5.42103 5.35118 5.49751 5.18076 5.14962 6.40065 5.…
COG1012	5.766	0.977	6.0133 5.9544 5.55214 6.14676 5.71108 5.31048 6.31958 5.23021 5.93191 6.29924 5.93859 6.1074 5.60667 5.55716 6.19782 6.48087 6.05795 5.62237 5.42717 5.38899 6.36749 5.73196 5.41233 5.20543 5.09013 8.34302 5.0081 5.10738 6.25566 5.31342 5.22557 5.24298 5.37291 5.33473 5.60598 5.00959 5.16645 5.15475 4.89862 5.27299 5.60918 4.96911 5.45649 4.93424 5.21862 9.33599 5.15507 5.99269 5.67247 5.87658 5.9…
COG3508	5.767	0.116	5.83477 5.57051 5.86131 5.80331
COG3388	5.768	1.136	7.6151 5.49062 5.45078 4.51431
COG0365	5.769	0.830	5.0654 5.53366 5.01216 5.33403 5.50333 9.91561 5.27475 6.2461 6.53454 5.662 5.61415 5.02348 5.58958 6.11087 5.66056 5.53676 5.0355 5.21099 5.78542 4.954 5.52694 4.85087 5.48592 4.75853 5.02572 5.85944 6.01838 5.74713 6.14201 5.79995 6.15082 5.58798 6.98117 5.86873 6.18602 5.76662 5.78659 5.75599 6.24546 7.0083 5.96166 5.79866 5.70232 4.50069 4.18447 5.84294 6.06457 6.09437 6.152 5.94836 5.56838 5…
COG0494	5.769	1.598	5.3225 5.3225 4.52077 4.52077 4.97776 4.97776 9.36729 9.36729 5.01654 5.01654 7.61393 7.61393 9.04616 9.04616 4.48926 4.48926 5.2802 5.2802 9.2083 9.2083 5.87477 5.87477 8.81102 8.81102 5.04425 5.04425 8.97123 8.97123 5.20169 5.20169 5.02044 5.02044 5.67284 5.67284 4.63832 4.63832 5.02642 5.02642 5.31486 5.31486 6.15104 6.15104 5.63145 5.63145 4.67025 4.67025 7.50781 7.50781 5.15459 5.15459 4.779…
COG2304	5.769	1.144	6.09282 5.24095 4.89461 8.87136 4.86551 5.46418 6.43361 4.9572 5.22557 5.64726
COG3667	5.769	0.683	6.46276 4.8403 6.00481
COG1204	5.770	0.867	5.60453 5.23021 6.12844 5.52512 5.67145 6.05656 5.38034 5.68651 4.49417 4.51789 5.33152 7.65232 6.0822 7.42428
COG2973	5.770	0.929	7.40607 5.12148 5.18017 5.16768 7.05658 5.22989 5.22989
COG3501	5.770	0.229	5.55535 5.71904 6.05341 6.05528 5.9278 5.34386 5.23352 5.85287 5.88475 5.81458 5.5663 5.95685 5.72689 5.87439 5.60806 5.95413 5.72064 6.01992
COG2039	5.772	0.426	5.52063 6.1991 5.40592 6.56301 5.35043 5.87017 5.49265
COG3075	5.772	0.783	5.4981 6.02564 7.16548 4.51479 5.76817 5.65837
COG1063	5.774	0.833	7.24511 7.24511 5.9404 5.9404 5.92833 5.92833 8.0691 8.0691 6.29507 6.29507 5.29772 5.29772 6.66763 6.66763 5.10498 5.10498 5.62643 5.62643 5.2865 5.2865 5.96476 5.96476 4.96463 4.96463 6.02585 6.02585 5.73484 5.73484 5.96513 5.96513 5.08634 5.08634 5.13248 5.13248 5.96684 5.96684 6.03258 6.03258 4.93381 4.93381 5.1633 5.1633 6.24604 6.24604 5.27342 5.27342 4.84986 4.84986 10.2833 10.2833 5.41227…
COG0159	5.775	1.367	5.03389 5.22653 7.52613 4.78289 4.98594 9.34101 4.90166 4.79421 8.22745 4.75389 5.05243 8.35381 5.14076 6.16449 5.21398 4.89013 4.99133 4.9814 5.12687 7.64095 5.13531 4.8945 5.46338 8.85134 5.11502 5.07902 4.22191 5.11934 5.50995 6.01223 8.34612 5.41542 4.84452 5.22599
COG1109	5.776	1.113	5.96769 6.50447 5.1853 6.03178 5.91781 9.34753 9.26999 4.77621 5.10295 4.86081 5.08548 9.02934 5.79279 5.09392 5.41569 6.04983 5.04612 5.95375 8.38911 5.40378 5.59092 5.12741 5.41756 5.22055 5.22055 6.27333 6.08722 4.80115 8.46698 5.59829 5.40106 4.95085 5.3499 4.79432 8.1161 4.69284 5.14124 4.98353 5.223 5.46771 5.36704 5.46071 5.62205 5.14284 5.56784 5.80459 5.3108 6.07045 5.33724 5.5578 5.3881…
COG3425	5.776	0.914	4.75853 5.1202 5.11384 6.39633 5.76982 5.57249 4.97018 6.59153 5.09996 6.47515 6.47734 5.37008 6.07776 5.66478 4.60398 8.35269
COG0013	5.777	0.875	5.26968 6.25448 6.18153 5.13034 5.08458 9.42257 5.32965 5.7475 5.42493 5.9976 5.23801 5.79925 5.96428 4.97931 8.52497 5.89907 5.17739 6.32813 5.19662 5.39636 5.5044 5.27908 6.04225 6.44904 5.59759 7.26161 5.37943 4.92019 5.41895 6.46207 6.07504 5.81447 5.84785 5.27438 4.29049 6.08513 5.33243 5.47273 5.50595 5.68555 5.67375 5.5335 5.14268
COG2172	5.777	1.365	5.18311 5.1046 5.95119 6.78913 7.51085 4.43826 4.72024 5.62761 4.49305 4.57108 5.35016 5.5625 7.79609 5.30482 9.3933 4.64099
COG0505	5.778	0.780	5.60202 5.60202 5.63118 5.63118 5.80283 5.80283 4.89525 4.89525 6.12433 6.12433 5.7773 5.7773 9.22598 9.22598 5.27609 5.27609 6.06527 6.06527 5.84636 5.84636 6.55708 6.55708 5.25051 5.25051 5.72026 5.72026 5.90499 5.90499 4.56403 4.56403 5.38322 5.38322 5.48079 5.48079 5.25788 5.25788 5.84433 5.84433 5.79968 5.79968 5.49762 5.49762 5.86195 5.86195 5.45457 5.45457 6.15456 6.15456 5.54728 5.54728 4…
COG1505	5.779	1.178	7.13733 6.14708 4.84633 4.96746 5.00051 5.29147 5.66777 8.64557 4.7172 5.36875
COG1646	5.779	1.581	4.98433 7.69644 4.41337 4.41225 7.07602 4.65631 5.71727 7.55214 8.91986 5.82441 4.1017 3.99061
COG2837	5.780	0.971	8.70597 5.53548 6.47809 5.21569 6.25171 5.22786 4.69007 5.88518 5.04933 5.62568 5.28971 6.47008 4.68393 6.30623 5.28971
COG0599	5.781	1.166	6.19552 4.92249 5.43011 4.39164 4.80761 4.87709 6.72873 5.94959 5.18183 5.72021 8.61304 5.15454 4.99352 4.77002 5.05002 4.97413 6.37673 6.37673 6.2602 5.6949 5.40079 5.26808 6.15029 5.04319 5.804 4.80644 5.05307 9.02453 8.87003 7.38893 5.40651 5.36197 4.72136
COG3325	5.781	1.439	4.78764 4.97686 5.09232 8.26654
COG0492	5.783	1.175	4.9023 5.13088 8.72375 8.66821 4.85568 9.47335 5.80983 6.15269 6.55505 5.62136 5.20645 5.14386 5.61361 5.99333 5.57399 9.35981 5.339 6.04219 7.30957 5.49078 5.6103 6.10644 4.9023 5.18466 5.19689 5.79551 6.25165 5.83642 4.73819 6.65567 6.50074 6.51168 4.95587 5.1203 5.1203 5.33628 5.18786 6.85604 6.41059 6.11931 5.09782 5.92497 8.1977 5.25115 5.20805 6.08284 5.30301 5.46776 5.60646 6.21331 6.31243…
COG1228	5.783	0.746	5.91568 5.73848 5.54979 5.80326 6.26618 5.30295 6.71212 5.16762 8.73192 5.44389 5.98147 6.16674 5.13168 5.60987 5.63845 6.40375 5.42717 5.87883 5.29959 5.2472 5.31748 6.16166 5.08303 5.39171 5.53468 4.32579 6.38661 5.74195 6.33416
COG2352	5.783	0.371	5.95237 5.58541 5.76454 5.68833 6.44439 6.3488 5.82702 6.15322 5.0262 5.87915 5.48619 5.48619 5.54077
COG0021	5.784	0.705	7.71299 5.91413 5.03747 4.97734 7.97591 7.31282 5.69148 5.26316 6.00097 5.56384 5.62323 6.22506 5.03096 5.55754 6.98155 5.19 5.42344 4.93718 7.00136 5.40512 5.4127 5.12858 5.94345 6.0258 5.25622 5.55524 5.55524 4.98214 4.96484 5.59257 5.73783 5.54306 5.79103 5.53676 5.53644 5.42899 5.43924 8.00272 5.47572 5.41275 5.95968 5.70077 6.42693 5.44202 5.82243 5.59668 6.26997 6.1874 5.25259 6.3826 6.0738…
COG0145	5.784	0.713	5.69564 6.19632 5.33622 5.54985 5.91552 4.99582 8.13623 5.63839 5.28501 4.86486 6.41198 5.38813 5.87498 6.62234 6.08914 4.92543 6.12321 6.00155 5.99803 5.15107 5.26963
COG1070	5.785	0.971	5.58691 4.87117 8.95179 8.20961 4.98925 5.59567 5.07667 5.55193 6.35547 5.02439 5.47599 7.01343 6.30805 6.26458 5.23593 4.95085 5.86061 8.37512 5.98735 5.15758 5.22135 5.4488 5.81196 5.27753 5.49382 6.07061 8.74089 6.29795 6.02623 5.33339 5.1743 5.43914 5.22135 5.20324 5.33339 5.62526 5.26049 5.09819 5.19598 6.02799 5.42044 5.00607 5.72924 5.43914 5.22135 5.13814
COG2307	5.785	0.963	5.04692 5.2982 5.24036 6.0438 5.19304 5.88523 5.78553 5.25579 5.20725 6.0627 8.61267
COG2461	5.785	0.416	5.30728 5.71936 5.35636 5.66152 6.38346 6.28273
COG3387	5.785	0.913	5.70152 8.15487 5.64849 5.32485 5.48218 5.51097 5.35946 5.1006
COG2768	5.786	0.793	5.72795 4.84617 6.78491
COG0225	5.787	1.087	8.59803 5.62344 6.15285 5.26658 5.26658 7.54829 8.57902 6.7158 5.80214 5.64779 5.64117 5.32987 9.33151 5.45548 5.35492 5.70002 4.8693 5.83706 6.08935 5.42456 5.30039 5.13643 5.05093 5.54472 4.94668 5.4982 5.61949 4.19265 5.91594 6.27045 5.05061 5.553 5.19571 4.9399 5.03656 4.85643
COG3693	5.787	1.015	5.18615 4.64376 7.63636 5.90211 5.56469
COG3522	5.788	0.294	5.66873 5.99605 5.2677 6.15771 5.98329 5.65714
COG2066	5.789	0.692	4.80329 6.94475 5.3751 5.61351 5.81437 6.8467 6.17587 4.81685 5.83781 6.51644 5.86494 4.80478 5.84652
COG0279	5.790	0.867	9.17028 6.00967 5.86547 5.90446 4.83181 5.84134 7.48319 5.47038 5.47038 4.93322 5.72283 4.88575 5.59134 5.76016 6.25635 5.0756 5.64096 5.82403 5.18343 5.79541 5.82403 5.72208 5.34135 5.9655 5.18343
COG1003	5.790	0.866	5.53228 5.64817 5.39908 5.77965 5.01552 5.26001 5.30744 5.46707 5.47422 5.75124 5.43417 5.99215 7.67091 5.24394 5.37099 5.76806 5.60208 5.73661 7.56383 5.61885 5.79199 4.42443 8.32502
COG3382	5.790	1.452	7.70066 8.41362 5.0105 4.67586 5.07288 4.82428 4.83159
COG0147	5.791	1.179	5.96759 5.96759 5.08538 5.08538 5.43871 5.43871 5.8581 5.8581 5.12025 5.12025 5.16484 5.16484 5.28821 5.28821 5.45163 5.45163 9.26587 9.26587 9.29092 9.29092 9.40499 9.40499 5.34295 5.34295 5.79156 5.79156 5.05873 5.05873 5.31593 5.31593 5.13066 5.13066 5.32795 5.32795 5.3468 5.3468 9.13295 9.13295 5.28063 5.28063 8.5826 8.5826 5.34995 5.34995 5.17857 5.17857 6.09683 6.09683 5.84497 5.84497 8.679…
COG3198	5.791	0.379	6.17849 5.65548 5.2316 6.09784
COG3741	5.791	0.585	6.80606 5.04885 5.54659 5.96337 5.58883
COG1986	5.793	0.720	5.41291 6.22217 5.24794 5.54114 5.63567 7.37018 4.72718 6.65529 5.56005 5.56005
COG3077	5.793	1.664	4.72772 5.44405 5.55417 9.80997 5.11187 5.11187 4.79186
COG3359	5.793	0.861	6.26361 6.9565 5.13798 4.81269
COG0449	5.796	0.910	9.22849 5.50237 6.1223 5.19053 4.96772 9.5243 5.47946 5.44138 5.42776 5.70552 5.32159 5.74478 6.04604 4.85904 5.41687 4.67079 5.96903 6.02836 5.60971 6.5307 6.12716 5.74035 5.46354 5.07651 5.47967 6.91399 5.16613 5.01034 5.37932 5.07779 5.84513 5.95488 5.70857 6.01234 5.52629 5.79679 5.52421 6.11194 5.79877 5.58066 5.86355 5.49265
COG1322	5.796	0.797	5.28458 5.69025 6.05747 6.47804 5.65089 5.12442 5.15731 5.42899 5.90179 8.45907 5.47924 5.82334 5.34931 5.2441 6.35991 5.2441
COG2878	5.796	1.631	5.41665 4.53738 8.83911 8.92712 4.62197 4.52633 6.95698 4.59965 6.03119 4.64772 4.64772
COG2130	5.797	0.997	4.92708 6.14468 5.78601 5.80427 4.348 8.14681 5.36768 6.19098 5.46087
COG2609	5.797	0.826	8.7167 5.71065 5.25766 5.41222 5.3233 5.52763 5.52763 5.52982 5.58162 5.5985 5.49094 6.33715 5.43337 5.43337 6.07386
COG0527	5.798	1.119	6.03045 5.85666 5.85357 5.85666 5.85357 9.17717 4.92067 5.94542 5.32554 5.12762 5.41986 5.90622 5.41307 8.97684 4.93119 5.76961 4.88484 5.66638 4.83026 4.9486 5.13964 4.85974 5.00489 5.40586 5.43006 7.57713 5.60982 6.00022 5.34114 4.90465 5.06893 5.05504 5.05504 5.16821 9.15356 8.40337 6.52327 8.67798 5.59284 6.12909 4.96724 5.43636 5.41548 6.23948 5.7012 6.04043 4.29016 6.12198 4.99411 5.90681 5…
COG1915	5.798	0.417	5.70253 6.01683 6.29753 5.1743
COG3534	5.798	0.995	5.38039 5.31219 5.41842 5.39267 8.21618 5.21376 5.65329
COG0070	5.799	0.895	7.42738 5.19342 5.92476 5.04799 5.06743 5.5664 5.03811 6.33785 5.1163 5.35801 6.11152 5.9466 5.21045 4.94364 5.39892 6.54186 8.5489 5.62248 6.65615 6.86139 6.38805 4.45225 4.99427 5.46039 5.75503
COG1402	5.800	1.233	5.56758 4.84697 5.92192 6.46848 4.72451 6.89914 5.50969 4.79885 4.50154 6.14703 9.54791 5.56437 5.58328 5.12239
COG2894	5.800	0.901	5.32159 5.28325 5.12073 8.88028 4.93125 6.3912 5.56565 5.57933 5.46851 6.48349 6.57134 5.64219 5.05061 5.17889 7.22791 5.95749 5.17889 6.02516 5.52154 5.25371 5.17734
COG1536	5.801	1.700	9.10256 4.83282 4.50924 4.64996 9.05321 4.85317 9.03863 6.50832 4.91955 5.16063 4.90567 5.40111 9.20665 4.76099 4.55159 4.69103 4.99304 4.69103 5.09755 5.10273
COG0014	5.804	0.806	5.31289 5.22792 6.31323 8.18585 5.21478 6.17667 4.95736 5.55375 5.35465 5.35465 5.29243 5.97218 5.57778 6.06153 5.88016 8.07231 5.63978 7.00056 5.32042 5.44891 5.48127 5.55284 5.3618 5.32383 5.47097
COG1677	5.804	1.253	9.25856 5.36197 4.69103 5.67599 5.07683 5.89154 7.62584 4.71298 5.9702 5.91765 4.97371 5.03197 5.32223 5.03197 7.62183 4.70134
COG2730	5.804	1.020	5.0253 5.32186 8.96333 6.45032 5.92497 5.80011 5.79995 5.64496 5.37313 5.94361 5.154 4.5777 5.47444
COG0693	5.806	1.336	5.27427 6.03114 5.00377 5.04249 5.51823 4.87384 5.32661 4.93178 9.81638 5.38562 5.37094 4.49482 5.05002 4.98343 4.66961 4.90716 8.25245 7.04398 5.00537 9.51293 5.10183 5.85682 5.82862 5.02145 5.53222 5.46974 5.87621 5.64486 5.73522 10.4949 6.1512 5.50589 5.67439 5.32164 5.73394 3.8697 3.99809 5.43518 5.19918 7.60202 6.72611 6.72979 5.13536 5.46573 5.47123 8.99318 5.94473 5.39112 5.23336 5.99691 4…
COG3525	5.806	0.720	6.84008 4.98684 5.67236 5.11972 6.4085
COG1222	5.807	1.285	5.37521 8.47472 5.46749 5.30835 5.79071 5.97613 4.77482 4.31938 5.6981 5.33553 9.08568 5.28463 4.92286 5.48202
COG0274	5.808	1.342	8.4712 4.98118 5.05445 4.82855 5.21371 5.07277 8.80813 5.03502 8.60369 4.69669 5.72219 5.35235 4.76094 5.1986 6.44503 5.21494 5.5914 5.30023 5.15769 4.48312 5.40779 5.96721 5.40004 9.0742 5.35492
COG0064	5.809	1.095	4.8536 5.90222 8.64487 6.03637 5.08527 5.10434 5.20057 5.16207 5.80198 5.28869 5.36319 5.76288 5.28437 8.43755 5.84523 4.9572 7.5296 5.33104 5.1916 5.03592 5.25008 5.71898 5.08687 5.07592 5.37222 6.24685 8.89171 4.31943 7.14417 6.29197 5.52469 5.04094 5.9278
COG0355	5.809	1.418	6.22874 5.2574 9.11687 4.63052 4.83095 5.50451 4.57193 5.56688 9.74316 4.59468 9.71528 5.44779 5.70366 5.07827 5.34728 5.95546 4.51773 6.64878 5.29638 5.8416 5.89399 5.27198 5.80005 5.33003 4.63533 5.35027 4.62048 4.65396 7.30588
COG3033	5.809	0.596	6.90571 6.16225 5.5232 5.72715 4.77285 5.78686 5.78686
COG0126	5.810	1.147	5.65986 6.02003 9.43138 6.18895 5.02385 4.93627 9.3722 5.17264 5.97602 5.56202 5.93933 5.25836 5.18322 6.17779 5.03592 9.01449 5.11283 4.85675 6.85423 6.38623 5.12447 5.09355 5.22429 6.57016 6.62004 5.06359 4.82102 4.80414 6.58544 5.56833 5.82056 5.39257 4.94412 4.28787 5.25061 6.88211 5.05606 6.01528 6.31398 5.44154 5.05606 4.92564
COG0425	5.810	1.608	5.24308 5.80876 7.01391 5.60614 8.69764 4.60163 5.29483 5.1994 5.64032 9.73547 6.06174 5.3045 5.11731 8.87954 5.07673 4.89808 4.89808 5.40656 5.52304 4.74166 5.58883 5.5178 9.03772 9.03772 9.03772 9.03772 5.27123 5.65169 4.14522 4.14522 4.14522 4.14522 4.80425 4.21315 5.03005 6.66961 5.58894 5.07122 4.32338 4.80425 4.21315
COG1761	5.810	1.577	4.75042 5.78558 4.89926 5.24367 5.99392 5.70611 9.06881 8.79505 4.07088 4.33118 5.26295
COG2129	5.810	0.718	5.35727 6.98219 5.59033 5.24148 6.01394 6.45299 4.57957 6.25945
COG0242	5.811	1.052	6.42869 5.34247 4.8811 5.45489 9.34459 4.77221 5.63706 5.5216 5.48106 5.27491 5.31059 5.57762 4.99053 8.73507 5.04126 6.1897 5.49334 5.49334 4.94609 5.12746 5.35267 7.50039 4.84275 7.48346 5.39823 7.55037 5.78024 6.56162 4.86647 5.01702 5.58093 5.15956 6.44402 5.17611 6.03082 5.34808 5.88673
COG2033	5.812	0.552	5.49564 5.873 6.19178 4.84206 5.63498 6.90326 5.8909 5.66659
COG1318	5.814	0.784	5.37628 7.55176 5.33275 5.26461 5.13547 5.30445 6.40535 6.1387
COG3424	5.816	0.973	5.27924 8.10814 5.28047 6.02051 5.49569 5.11811 5.41014
COG1145	5.817	1.528	5.75306 5.16484 4.60494 5.29975 4.75042 4.85077 5.77778 5.74275 5.19283 5.60694 8.30996 9.32195 8.78768 5.26001 3.68529 4.94225 6.2116 4.53482 5.78788 6.62699 4.86828 6.67078 4.54929 5.00708 4.07633 4.05214 8.476 5.09414 5.21104 8.06189 8.73342 4.4961 6.22933 3.91793 5.3469 8.47376 5.80614 8.69876 7.91503 5.24997 5.655 8.03717 8.19973 4.424 5.09376 4.53781 4.41615 4.57466 5.4943 5.10631 5.03945 5…
COG3280	5.817	0.086	5.91781 5.82595 5.70691
COG0146	5.818	0.811	8.43477 5.58248 5.72512 5.78163 4.75955 5.39978 5.22124 6.4217 5.72144 6.18831 5.42568 6.25614 5.24789 5.45794 6.294 5.17809
COG0303	5.819	1.149	4.91047 4.58897 5.3429 5.26583 5.06738 5.24885 7.60495 8.41886 5.11064 8.93332 5.85084 4.92105 5.60971 5.20976 5.91685 6.34997 5.16885 5.14167 8.72567 5.09718 5.99701 4.64344 4.55714 5.18295 5.7349 5.36277 6.12455 6.53502 5.37489 5.12372 5.48774 5.9819 5.56031 5.47348 5.28463 4.91005 5.10353 6.56135 8.08747 5.41377 4.99411 8.41437
COG1896	5.820	1.004	6.72451 6.44546 5.72651 5.64 8.97636 5.24474 5.31684 5.03929 5.09446 6.08764 6.11173 4.27073 6.19889 5.40106 5.43081 5.4166
COG2084	5.820	0.957	6.12561 5.06476 4.95122 5.22295 5.08442 5.47738 5.40245 5.2849 5.94179 7.4128 5.23705 5.23705 5.27112 6.01896 5.2653 5.3798 5.49099 5.69778 5.40234 5.54808 5.04009 5.66494 8.44316 6.279 5.59983 5.32314 5.69623 5.88011 8.48738 7.5924 6.01822 5.98414 8.64215 5.21125 4.92735 5.6056 5.04959 5.32314 5.70884
COG1088	5.821	0.528	5.47599 6.86299 7.71134 6.16818 6.02067 5.56112 5.77992 5.27395 5.77121 5.5123 5.4856 5.4856 5.34712 5.34712 5.56272 6.00524 6.20722 5.88945 5.30813 5.36907 6.34484 5.87568 6.47275 5.58873 5.7122 5.42317 5.56363 5.85458
COG2154	5.822	1.097	5.21595 5.02049 5.78051 5.46915 5.16431 4.20808 6.48738 8.72963 6.1474 6.07734 5.74125
COG2902	5.822	0.402	5.48603 5.47278 5.822 5.85308 5.52443 5.92502 6.08882 5.4487 6.77615
COG2890	5.823	1.648	6.52514 8.28411 9.6575 4.89445 9.507 4.95715 5.05034 9.37813 5.32949 5.28351 6.16059 5.98462 5.0748 4.35607 5.03592 5.61319 4.60056 5.31166 5.0653 4.33326 5.21499 9.39186 4.34656 9.44793 4.34656 6.25518 4.63367 5.10102 5.27283 4.73626 5.18487 4.63501 5.58413 6.16786 4.6404 5.3618 9.38561 4.60221 4.50058 8.32988 4.51185 5.03512 4.2248 4.84558 5.02348 4.94957 9.48233 4.89183 4.99608 8.83831 4.83303…
COG2159	5.827	0.711	5.24917 5.7781 6.45491 6.09384 6.0956 5.33948 7.63401 5.16682 5.53559 5.73308 5.01798
COG0264	5.828	1.142	8.19092 5.06759 5.13654 8.99265 5.0191 5.2206 5.26332 5.19577 5.14829 5.10012 6.03093 4.8999 8.55323 7.38396 7.54722 5.25328 5.25328 5.17168 5.18776 5.72854 5.2089 4.85306 5.31983 8.03674 5.88288 5.13355 5.66819 5.16698 6.07023 5.79562 5.39796 5.28559 5.16698
COG0295	5.829	1.424	8.80925 8.45613 4.89493 4.87186 5.01883 4.78118 5.57222 4.78807 9.30016 4.91213 7.33461 5.99167 5.51439 4.53941 7.00686 5.17104 4.81183 3.99168 6.37593 5.34493 5.34493 5.39833
COG0111	5.830	0.849	5.93672 5.4739 5.84497 5.52838 5.34445 5.63471 5.61014 5.39123 5.80619 5.22573 5.08516 5.88673 6.60023 5.86526 5.80368 5.72806 4.81755 4.88276 5.99525 5.35411 5.4551 5.77874 6.35104 5.82035 5.58926 4.79725 5.70771 5.59957 5.24453 5.68715 6.21218 5.29916 6.00278 5.89987 4.26971 4.96148 4.25118 6.05848 5.30386 5.88951 5.92593 5.8392 6.57908 5.30621 6.59852 5.94959 5.90355 8.66164 8.63344 5.58296 8.…
COG0439	5.831	0.648	5.22065 5.41692 5.60843 5.61917 5.26632 5.49297 5.02663 5.07843 5.34909 5.45094 6.10292 5.30664 4.90268 7.06443 4.86059 5.47535 6.07349 6.94657 6.2987 5.91995 5.64464 5.93453 6.77407 5.05798 6.00817 6.0548 5.76806 5.81575 5.56646 5.85073 6.08059 5.84833 5.22231 5.77068 4.96671 8.07428 6.766 6.3849 6.52797 6.52797 6.20214 5.60032 5.95263 6.54202 5.82462 5.14775 5.42071 5.20944 6.71067
COG2939	5.831	1.467	8.73641 5.967 6.25673 5.08741 4.38448 4.55265
COG0383	5.833	1.057	5.22845 5.17376 5.63433 4.83218 8.89711 5.70825 5.33975 5.21019 5.51973 6.88056 6.77519 5.21724 5.4127
COG3128	5.834	0.321	5.16282 5.99936 5.73816 5.99728 6.11039 5.99712
COG0403	5.836	1.044	9.25129 5.26039 5.11795 5.10172 5.45137 6.09357 6.09357 5.88107 8.31402 6.12198 5.54087 6.20647 5.01013 5.47454 6.72803 5.50125 5.67247 5.52571 4.73423 5.38295 5.82414 4.44862 5.49858
COG1874	5.836	0.692	5.69693 5.05451 5.70638 5.54648 5.81324 7.68196 5.22792 5.61068 5.7773 5.4833 6.59639
COG2173	5.836	0.922	5.87653 6.42842 4.98043 5.00372 7.54033 5.1861
COG0058	5.837	0.561	6.12855 6.23894 5.78686 5.6338 5.28597 5.60192 5.753 7.13157 5.48864 6.31969 5.83407 5.79092 5.16837 5.02273 5.94948 5.38813 5.54285 7.02598 5.82141 5.54285 7.02598 5.76155 5.11256 5.72155
COG1842	5.837	0.888	5.83338 5.66125 5.99915 5.96823 5.40202 6.15296 5.57148 5.38648 5.32282 5.54712 8.94389 5.32282 4.92495 5.9678 5.54712
COG0314	5.838	1.208	4.75757 5.63214 5.20821 5.22412 8.89898 5.34039 4.90225 5.02524 7.39902 5.1187 8.92552 5.50061 4.90572 5.62595 5.58226 6.3002 5.42322 5.604 5.07592 5.10033 5.11101 5.51455 5.16687 5.70846 9.12558 5.78691 5.16687 6.32044
COG0288	5.841	0.900	4.83186 8.66719 5.03502 6.00396 6.61652 5.53901 8.66506 5.12239 5.3162 6.19082 6.40765 5.56731 4.71239 5.23534 5.23534 6.06527 6.15322 5.56544 6.0062 5.36047 5.48549 5.48811 5.73249 4.31527 5.80502 6.38597 6.71628 5.94532 6.7126 5.70622 5.45665 5.11726 5.38402 6.06302
COG0481	5.841	1.071	5.49559 4.96585 5.15197 8.97946 5.83092 6.05256 5.88604 5.57751 4.96783 5.11224 5.611 4.96415 8.42463 5.2284 7.47261 5.23315 5.23315 5.39102 5.30829 6.0995 5.50669 5.12292 5.70333 5.81901 6.70427 5.23668 5.55124 9.20862 5.36613 6.03755 5.4111 5.36613 5.50894 5.06236
COG2308	5.841	0.971	5.12052 5.33441 6.27552 5.46424 6.27964 8.66778 5.30909 5.25158 5.4911 5.77687 5.27737
COG0676	5.842	0.664	6.63836 5.74627 5.02241 7.58941 5.22311 6.45427 6.05523 5.29067 5.77938 5.66371 5.85538 5.36079 5.1908 5.91226
COG1564	5.843	1.387	5.25243 4.96025 8.57731 5.09499 4.79298 4.74246 5.59903 5.7812 8.51942 5.114
COG3253	5.843	1.230	4.16872 7.43096 5.02658 5.10866 5.2872 8.41549 5.45179 5.78793 5.90729
COG1920	5.844	1.187	5.59236 8.36134 5.86772 5.22936 5.36837 4.642
COG1470	5.845	0.000	5.84481
COG3707	5.845	0.896	7.61163 4.94823 5.55679 5.9113 4.97632 6.06329
COG3360	5.846	1.400	6.22137 7.34161 3.97443
COG1821	5.847	1.828	4.7729 8.4203 4.34752
COG0104	5.849	0.901	5.89618 5.4017 5.51855 9.05877 6.19825 5.6424 6.0549 5.69223 7.39715 5.36992 5.45553 5.50242 4.62561 5.68208 5.68737 5.63845 5.38044 5.37249 5.33756 6.14238 5.38493 5.32052 6.5535 6.70427 5.65741 4.4107 5.29184 8.12251 5.26386 5.91434 6.89898 5.77938 5.26386 5.24079
COG2235	5.849	1.304	5.5186 5.1312 9.4842 6.52242 7.64843 5.45863 5.14423 4.98118 5.27924 5.15828 5.92102 4.37545 5.41121
COG0044	5.850	1.102	4.98471 6.32733 5.99461 5.84134 5.37403 5.47636 5.18236 5.69623 5.397 5.10888 5.16276 5.06204 5.27737 5.40063 8.58244 4.98748 6.13224 5.49265 5.72726 7.23143 7.01375 8.63969 5.03053 5.14722 5.67636 5.4715 5.54456 4.59597 6.08593 5.54734 4.92142 5.9568 6.02719 6.0775 5.06946 6.27408 10.4237 5.14861 6.19953 5.20244 5.19064 6.03012
COG1366	5.850	1.404	4.56777 4.638 5.9169 5.9412 7.62365 5.15998 5.81752 5.91215 4.39009 4.85418 5.6549 4.36846 4.86615 5.60021 4.80259 5.37922 5.36944 5.11576 7.24794 6.71463 4.82972 5.21585 5.96828 9.97959 6.16503 9.23874 6.07365 5.28805 5.24335 5.48944 4.9486 8.93775 7.43037 8.81315 4.96484 4.33481 4.69028 4.49118 6.10633
COG3150	5.851	0.779	6.14895 6.84782 6.27285 5.59978 6.34917 4.61898 6.34917 4.61898
COG1857	5.853	0.397	6.31926 5.71289 6.20775 5.25318 5.22893 5.8815 5.77971 5.78718 6.52819 5.82878
COG1026	5.855	0.978	7.97783 5.60683 5.24602 5.01798 6.27878 5.9388 4.92083
COG1554	5.855	1.201	6.05346 5.28704 5.13392 4.78994 5.48127 9.39682 5.59471 5.32763 7.51993 5.4731 5.19545 5.41227 5.45404
COG1850	5.855	0.404	5.45345 5.61089 5.36934 5.73324 6.08353 6.24674 6.63468 5.71151
COG2024	5.855	0.273	5.60368 6.23472 5.72566
COG3049	5.856	0.947	5.34124 5.1501 4.96035 6.73369 7.54177 5.40586
COG1250	5.857	1.125	5.38092 5.49388 5.66627 5.73148 4.17246 5.59695 5.27636 5.62654 5.37302 5.78814 5.15678 5.19032 6.3535 6.61737 5.7624 9.14603 9.14603 5.62253 8.95324 5.97341 5.48272 5.77095 5.50589 8.64167 5.32063 5.29473 5.31481 8.76365 5.53612 5.5617 5.68357 5.49537 5.15507 5.50424 5.53137 4.8779 5.27449 6.30655 5.5287 5.34119 5.73346 5.1947 5.96721 6.02233 5.29809 5.39241 5.1367 5.47673 5.13841 5.72 5.65538 5…
COG1440	5.857	1.432	9.16376 5.87236 4.81424 5.90334 4.85744 5.12217 4.5158 4.57241 4.86983 7.36708 7.36708
COG1490	5.857	1.132	5.24052 4.73632 5.89202 5.3249 5.26482 8.5551 6.62939 5.65879 5.41772 7.95588 4.97274 7.47694 5.00692 6.42138 4.74406 5.51134 4.76767
COG3181	5.858	0.477	5.72091 5.43235 6.66378 5.61329
COG1574	5.859	0.971	8.69027 5.34082 5.51225 6.63281 5.49847 6.08465 5.7679 5.48795 6.29833 5.02957 5.35593 5.55268 5.85378 5.24362 4.53327 7.55331 5.17243
COG2977	5.859	0.355	5.73132 6.17411 6.00673 6.44423 5.62723 5.74734 5.27881
COG3724	5.859	0.240	6.28823 5.62216 5.77581 5.93923 5.67102
COG1325	5.862	1.483	5.39566 9.35613 5.25366 5.91829 5.28207 5.39112 4.43543
COG3283	5.863	0.283	6.17208 6.32669 5.77351 5.91183 5.81714 5.55364 5.48496
COG0127	5.864	1.227	5.07283 8.62442 9.5477 5.12191 5.27395 5.09926 5.03363 6.49956 6.7942 7.51363 5.53537 5.07737 5.00746 5.37959 5.18071 5.36677 6.00348 5.90414 5.66825 5.07886 6.45139 5.83599 5.01744 5.3735 6.30661 10.1387 5.88566 5.52165 5.3892 4.35863 5.43043 5.32485 5.14396 5.96855 5.02642 5.86975 5.13275
COG1537	5.864	1.148	5.15144 7.74279 5.54942 6.17934 6.45657 8.29186 5.15796 5.06882 4.46667 4.99496 5.44923
COG3457	5.864	0.340	5.50766 6.42025 5.70814 5.8212
COG1735	5.865	1.222	5.28421 5.68283 5.20762 8.82463 5.26423 5.60144 5.19107
COG1974	5.865	1.181	4.62545 4.62545 5.08431 5.08431 5.24212 5.24212 7.81997 7.81997 7.68175 7.68175 5.39454 5.39454 5.33745 5.33745 5.93036 5.93036 5.5186 5.5186 5.06546 5.06546 9.53792 9.53792 5.25542 5.25542 5.89309 5.89309 5.00639 5.00639 5.46685 5.46685 5.99039 5.99039 5.35257 5.35257 6.02745 6.02745 4.52681 4.52681 6.02745 6.02745 7.81137 7.81137 5.62643 5.62643 4.52681 4.52681 6.00508 6.00508
COG2079	5.867	0.872	5.78093 5.59236 6.05352 5.89447 5.02999 6.08001 5.95199 5.94793 5.39743 5.67118 9.1455 5.60939 5.11197 5.34653 5.88929 5.63257 5.60939
COG0059	5.868	1.181	5.3115 5.3115 5.17585 5.17585 5.4299 5.4299 8.76925 8.76925 5.65116 5.65116 5.98014 5.98014 5.57019 5.57019 5.0755 5.0755 8.67804 8.67804 4.96901 4.96901 5.95402 5.95402 4.85386 4.85386 5.22129 5.22129 5.56202 5.56202 5.56202 5.56202 5.48293 5.48293 5.59925 5.59925 5.06679 5.06679 5.01109 5.01109 5.83626 5.83626 5.00292 5.00292 6.04193 6.04193 9.10357 9.10357 5.17157 5.17157 5.89485 5.89485 5.178…
COG0134	5.868	1.294	5.41687 7.50877 5.82873 5.66958 9.5439 5.26156 6.02238 6.16353 9.21605 9.0648 6.11835 5.08703 5.3421 5.09531 6.08182 5.35983 5.23523 5.37676 5.14802 4.63688 5.32442 5.14711 4.88959 8.27744 5.0214 5.36197 5.29409 5.27262 4.65872 4.84409 5.15886 5.62146 5.58109
COG0287	5.868	0.871	5.59764 5.95354 9.2726 5.86718 5.86718 5.99167 5.91135 5.24314 5.19262 5.46012 7.46605 5.34439 5.49147 5.4699 6.09111 5.5617 6.79602 5.70633 5.47102 5.84951 5.80785 5.62477 5.34354 5.48293 5.58814 4.24749 6.04967 7.54776 5.82286 5.39908 5.39481
COG0421	5.868	1.304	7.79956 7.79956 4.94647 5.58104 5.06866 5.24607 5.17894 8.57411 9.00942 6.54298 5.19315 5.74654 5.75466 5.06092 4.74433 4.65941 4.93653 5.12933 5.24901 5.08153 5.1594 5.437 4.97136 5.28677 5.28036 5.39887 6.71308 9.33386 5.28036
COG0067	5.869	0.924	5.31534 5.26124 5.53073 5.61623 6.30527 5.53831 5.88086 5.37735 4.9972 5.59802 8.42842 8.42927 6.10067 7.51315 5.66819 5.7867 5.44036 5.35465 5.99044 5.74884 5.40672 4.74775 5.45665 5.36923
COG0448	5.870	0.817	6.49737 5.53874 5.0176 6.4272 5.85405 6.25753 6.06735 5.61826 5.8612 4.83928 5.56154 5.50589 5.83381 5.0559 9.02117 4.95047 5.78937 5.97709 5.69869 5.69869 6.12321 5.93752
COG3541	5.871	0.443	5.27598 5.77308 5.91477 6.51879
COG3414	5.872	1.060	7.55935 6.14762 4.29246 7.58242 5.52304 5.0332 4.90604 5.90339 5.90339
COG1067	5.873	1.014	5.08046 8.78127 5.92759 6.95469 6.06671 5.63839 6.18746 4.78588 6.92328 6.08529 5.37879 4.93306 5.07459 7.04072 7.04494 5.79097 6.78849 5.69655 6.59131 4.7321 5.51278 4.56173 4.68371 4.68371
COG1747	5.874	0.531	5.21905 5.56998 6.0839 6.62368
COG0773	5.876	0.637	5.61489 6.1363 5.9419 5.39454 5.35689 9.38288 5.9443 5.98153 5.37959 6.18943 5.61575 6.04689 5.12164 6.30175 5.87813 6.00161 5.70296 5.67209 5.67209 5.90377 5.71471 5.61324 6.01309 5.73858 6.07424 5.36629 5.65297 5.86029 5.99974 5.72422 6.12086 5.46883 5.40976 5.49265 6.50196 6.12866 6.17299 5.48656 5.47241 5.78152
COG3186	5.879	1.193	4.79084 8.09575 5.40651 6.08871 5.01397
COG3802	5.879	0.441	5.7529 5.49014 6.62506 5.64769
COG0464	5.880	1.351	5.57318 5.49553 5.20362 5.36928 5.50563 5.35849 5.31107 5.50397 5.46253 5.30082 8.31781 6.17373 5.47348 5.15614 8.86148 8.40951 6.74651 6.32962 5.37329 4.95715 5.13659 5.71225 5.57035 9.63512 5.89859 5.38397 9.60959 5.58472 5.13691 4.88131 5.43321 5.49057 5.53927 5.89693 4.60195 4.40942 4.57834 4.63965 4.15297 4.43308 7.99679 5.57238 4.81707 8.98982 5.40886 5.05974 6.4461 5.24901 5.45927 5.42071 …
COG1827	5.880	0.518	5.368 5.36592 6.20348 5.65409 6.84392 5.84235
COG0442	5.881	1.104	5.73944 6.5213 6.02147 8.46206 5.21894 5.15555 9.51202 5.33617 5.15042 5.4888 5.87984 5.69591 5.18081 5.8956 4.84916 9.00232 5.48565 6.01859 8.71724 5.47844 5.05504 5.07934 5.24597 5.80945 5.43764 5.22311 7.02753 5.05323 5.03544 5.84331 6.23162 5.73164 5.94083 6.64317 5.08612 4.45268 5.78724 7.02304 5.13862 5.30722 5.7726 5.56587 5.10514 5.37745
COG0132	5.882	1.078	5.35438 6.06906 9.94557 4.52884 5.99835 7.5579 5.44822 6.00652 6.4218 4.87207 4.96148 6.42709 6.78961 5.25206 5.48432 5.73121 5.01002 6.16476 5.85004 4.98369 5.67567 5.42589 8.43381 5.42589 6.24562 5.49649 5.29863 5.09766 5.4535 5.26573 5.67567
COG2905	5.882	0.325	5.71701 5.86937 6.36001 5.83888 6.35136 5.5146 5.52336
COG2909	5.882	0.327	5.13472 5.91861 6.30148 5.81052 5.73741 6.04705 6.10991 5.99723
COG0636	5.884	1.660	4.18741 4.18741 9.51464 6.93231 5.18701 5.18402 4.44157 5.03485 8.40449 7.36981 7.03079 9.51907 4.80681 7.6316 5.22268 4.95971 4.61946 4.67057 5.64331 4.04284 5.0348 5.13606 4.80681 4.93718 5.01226 4.85429 7.03447 5.03485 4.67057 9.18737 7.10892 4.48296 8.38815 4.7862 4.7133 4.81274 4.80676 4.23542 5.08335 8.21971 8.37186 7.26786 4.44157 9.51549 4.50235 7.6316 5.0348 4.73034
COG1237	5.884	0.533	5.21334 6.21256 6.58843 5.76502 4.62748 6.15841 6.44178 5.8055 5.92385 6.16497 5.82254
COG2824	5.884	1.559	9.09401 9.69734 5.24458 5.62061 4.97007 5.18124 5.18124 4.97814 5.36683 4.83757 4.99347 4.93456 7.33728 4.93456
COG0354	5.886	1.114	5.72806 9.2726 5.17205 5.33329 4.9823 5.18968 5.76267 6.10548 5.30642 5.44512 7.96507 5.86798 5.67797 7.59251 5.04917 5.7232 5.41345 5.12516 5.12046
COG2918	5.886	1.518	5.10925 9.27479 5.08303 5.379 5.23 5.24255
COG3340	5.887	1.211	5.40624 5.9161 4.83832 8.90362 6.06772 4.87261 5.5444 5.5444
COG0677	5.888	0.869	5.91002 4.96746 5.31956 6.09181 5.98067 8.02734 7.61296 5.6698 6.04802 5.86152 5.11427 5.19 5.38509 5.25724
COG1987	5.888	1.766	7.71817 5.68843 4.85808 5.15571 5.17649 9.60089 8.9245 4.5596 9.15495 4.55287 5.67492 4.91336 7.08905 4.64441 4.78347 5.02268 4.80676 4.87362 4.80676 9.15495 4.41845 3.94757
COG2390	5.888	0.495	6.17961 5.81388 5.88791 5.66387 5.93715 5.88342 6.58944 5.97613 5.97175 5.73463 5.12479 5.81789 5.85693 5.02417 5.6722 5.7632 5.50087 6.02761 7.4411
COG0229	5.889	0.983	5.80363 5.45163 6.12967 5.87509 5.87509 6.18527 6.18527 5.82777 4.97664 5.72448 5.80481 6.39916 4.65129 4.92366 8.41394 6.71954 5.39967 5.62045 5.0599 5.97602 4.7407 5.34295 5.81485 4.11195 6.92804 9.21012 5.46493 6.62416 5.71642 6.13501 5.46493
COG0605	5.889	1.054	6.34709 6.08615 5.22514 5.84021 5.08132 6.0807 5.92075 8.8273 4.89531 5.44373 5.73661 5.70675 5.44896 6.07766 5.67188 5.00319 5.36042 5.21659 5.64208 5.64208 5.18188 5.69127 6.07397 6.21715 5.85132 4.84158 5.75695 6.13122 5.17403 5.36795 4.31794 4.33593 6.94876 5.46573 9.1275 8.47808 8.88461 6.27654 5.46509 5.56651 5.93079 6.06153 4.87629 6.27221 5.44784
COG1777	5.889	1.276	7.52709 8.67467 5.44314 5.61773 5.70948 5.67871 5.1289 4.69033 4.53145
COG2105	5.891	1.278	5.66456 5.03229 4.85952 6.41561 5.29435 9.39613 4.94839 6.08855 5.12468 6.08855
COG2220	5.891	1.227	5.25713 5.41761 6.95148 5.61233 4.88842 6.42907 5.09387 5.21355 5.78659 9.06977 5.82627 4.43591 4.50528 9.19404 5.49372 6.00636 5.68496 5.39278 5.52277 5.99936 5.62365 5.18108 5.77266 5.57254 5.33943 5.43262 6.69625 5.39588 4.57188 4.78144 4.00087 6.16497 7.23902 7.84394 5.15059 5.72 5.28543 6.67511 9.68319 5.72
COG1144	5.892	1.147	8.57502 5.03502 6.80008 5.97106 5.01878 4.92724 5.10669 4.92724 5.10049 7.07378 5.19497 5.01851 7.99279 5.66483 5.97106
COG2872	5.892	0.791	6.10858 5.84192 5.43219 5.84037 5.75444 5.14519 8.54655 5.88977 6.57582 6.46362 6.19056 5.37206 5.0669 5.38386 5.05296 5.20121 6.02452 6.17384
COG0538	5.893	1.178	5.45494 6.10372 5.09312 4.99833 5.56507 5.12463 7.44431 6.43403 5.06316 5.22818 5.10813 6.77599 5.60053 6.00342 4.08845 8.84194 5.73874 9.23821 5.18984 5.08442 5.12645 6.4994 6.21245 5.41681
COG0638	5.893	0.978	5.18418 5.11341 6.27414 5.41628 5.8517 7.43592 5.90078 5.88999 9.32366 5.55983 6.00118 5.51118 6.2673 5.375 8.89556 5.05301 6.31713 5.0449 5.23331 5.9788 5.39358 8.52818 7.43229 5.39059 6.2705 5.32015 6.01405 6.1418 5.31807 4.65081 7.40618 5.55887 5.30487 5.52747 5.37307 6.09597 4.26074 4.72062 6.53716 5.58178 5.65351 4.97152 5.50744 5.70339 5.0309 4.65781 5.4581 5.39016 6.5433 6.57796 5.99792 5.…
COG0686	5.893	0.983	5.07229 5.20933 5.2214 6.15825 5.54782 6.20749 5.02156 5.43705 5.71514 5.77458 9.1769 6.46287 6.07333 6.07333 5.24517
COG3589	5.894	1.112	8.08027 5.53788 5.59684 5.03988 5.21307
COG3848	5.894	2.313	4.02687 5.07891 4.62112 9.84848
COG0084	5.895	0.779	5.82499 6.18153 6.3465 6.12503 4.96313 8.80931 5.39769 5.27732 4.93824 5.47118 5.29291 6.51708 6.01485 5.25724 6.81514 5.43326 4.85691 6.71014 6.54314 5.86868 8.17789 4.99902 5.53548 6.35061 5.53548 7.68955 5.68806 5.26733 6.35232 6.12492 5.57746 6.00978 5.23822 6.23008 5.82943 5.39385 5.17772 5.57991 7.47042 6.06521 5.53393 5.41671 5.93079 6.57374 5.88294 6.1764 6.15301 5.23491 5.15571 6.27606 5…
COG2255	5.895	1.253	5.14498 5.34215 5.31054 5.75952 6.46405 6.75436 5.15219 5.34055 5.03801 5.72806 4.85354 9.53552 5.08164 9.42144 5.34546 5.20089 5.28677 5.07037 6.18927 5.29841 5.35801 5.90879 6.4296 9.39495 6.63153 5.18541 5.0348 5.00265 5.72806 5.39791 5.00265 6.23974
COG3390	5.896	1.930	4.46261 8.99916 8.80963 4.34266 5.14172 5.16394 4.35169
COG0118	5.897	0.860	6.27937 5.51764 5.76902 5.62205 9.5595 5.5757 7.47512 5.63289 5.98233 6.12535 5.48592 5.68913 6.12567 4.58822 5.98297 6.18756 6.27098 5.7718 5.72352 5.20639 6.14644 5.15566 5.20031 6.25331 5.40202 5.93501 5.23929 5.71439 5.39363
COG0556	5.897	1.237	6.36167 5.39614 5.38055 5.27764 5.41585 5.38696 6.341 5.6698 5.24714 6.38741 4.8293 9.04787 5.04126 8.52604 5.42803 5.23075 5.12009 5.281 5.28399 6.65668 5.03053 4.88799 9.58684 5.2833 7.05936 6.32263 5.19774 4.32098 5.35695 5.12618 8.59098 6.34549 5.6675 5.19342 5.12618
COG3537	5.897	0.653	6.33064 6.19686 5.12255 5.12575 6.71003
COG2873	5.898	1.065	5.72502 5.87124 8.96376 5.30541 5.96636 5.93309 5.18744 5.5326 4.47228 5.9066 6.018
COG2875	5.900	0.859	7.51048 6.68803 4.98423 6.00999 5.61388 6.37491 5.86505 4.16504 5.87295 5.9122
COG3332	5.900	0.181	5.64753 5.99568 6.05774
COG3483	5.901	0.126	5.88321 5.70771 5.96289 6.04903
COG3623	5.901	1.131	6.31852 8.70063 5.66478 4.99982 5.5483 5.09483 5.16089 5.72261
COG0757	5.903	0.701	5.9898 5.17601 7.77318 6.08946 5.59364 4.73552 6.5542 5.07737 5.47818 6.17571 6.0494 6.42597 5.2951 6.72835 6.25854 5.65933 5.07737 6.32984 5.68838
COG1184	5.903	1.076	8.86811 5.38397 5.19294 5.90446 5.46899 6.08433 6.76878 5.64048 5.67471 6.06297 5.38514 4.70977 4.67869 5.12479 7.59838
COG3164	5.903	0.741	6.51339 5.18108 7.04815 5.41537 5.3562
COG2015	5.904	0.402	6.1999 5.61559 5.12436 5.79941 5.95984 6.31553 6.31553
COG2368	5.905	0.456	5.9404 5.7373 6.59975 6.0141 5.23748 5.33612 6.62907 5.67727 5.97373
COG3515	5.906	1.795	4.39607 6.18068 4.88334 5.28463 4.93718 10.1139 5.54349
COG0525	5.907	1.247	5.58141 8.47873 6.46346 5.0403 5.03683 9.38005 5.17456 5.31016 5.50712 5.87098 5.30333 5.2488 6.11451 4.86551 9.29268 5.77725 5.15299 9.5721 5.00783 5.13371 5.20752 5.34039 5.76245 5.84555 5.27353 6.35051 5.10829 4.87934 5.50904 6.89866 6.04732 6.03952 8.1804 5.09355 4.09128 5.72934 6.46549 5.18877 6.00615 6.35948 5.09632 5.03363 5.18653
COG2166	5.907	1.218	4.64382 8.61689 8.75494 5.46247 5.55684 5.75476 7.39475 4.74449 4.90086 4.89952 5.7655 5.48774 5.28431 5.95872 5.7655 5.51999
COG2257	5.907	1.610	4.9399 5.28138 6.39852 4.66336 9.3008 5.12554 4.61914 4.96532 8.64925 5.12554
COG2358	5.908	1.660	5.56881 4.80628 5.06487 4.72179 4.50518 4.11056 3.93619 4.04866 9.6246 7.77852 6.65471 7.44223 6.28086 8.40139 6.38725 7.6284 4.0281 5.34723
COG2469	5.910	1.194	8.39904 5.35273 5.95263 5.95167 4.83293 4.9681
COG0209	5.911	0.758	6.85647 5.92871 5.38616 4.90187 6.40076 5.84956 5.60005 5.32223 5.93618 5.4911 5.52256 6.10981 5.12912 5.0074 5.91381 6.0634 9.1063 5.69009 5.44266 5.75268 5.40378 6.25454 5.83033 5.73233 5.1947 6.47051 6.21208 6.53524 6.09256 5.77212 5.83776 5.571 5.83113 5.71455 5.76678 7.54188 8.19567 6.08417 5.50365 5.31305 5.99867 7.46605 5.8016 5.98772 6.10938 4.20215 4.56718 5.67391 5.78152 5.63631 5.74734…
COG1541	5.911	0.982	5.70814 5.3845 5.83503 5.82788 5.66964 5.01023 5.09632 5.1931 8.7135 6.48835 6.09758
COG0854	5.912	0.727	6.01944 6.98817 7.65297 5.58926 5.70285 5.44042 5.38066 5.55706 5.51636 5.63017 7.05466 5.58632 5.51636 5.13211
COG0700	5.914	0.870	5.70969 4.69231 5.35732 7.58135 6.34725 5.36399 6.34725
COG0552	5.917	1.436	5.72272 7.54802 8.38858 4.88863 5.21024 9.47042 5.10733 6.66459 7.49414 5.51385 5.75364 4.85226 8.33485 4.53514 8.99559 5.22466 4.88633 6.46485 4.83063 4.82978 4.82978 4.80665 5.48202 5.68646 4.6576 8.29533 5.13606 4.70363 5.40181 8.32251 5.9576 5.45665 5.43246 4.75229 3.86489 6.16545 6.57198 4.45407 8.72236 4.46288 6.40274 5.75364 4.39425
COG0720	5.917	0.667	6.00038 6.89412 5.81116 5.7302 6.01517 6.09448 6.15947 5.91605 6.4359 5.97592 6.18014 5.8251 5.77757 5.77212 5.40586 5.52501 5.98564 8.75729 5.43892 5.99092 5.56101 5.89608 4.47623 5.3076 5.89437 5.88673 5.63134 5.22274 6.44835 6.03627 4.99395 6.32204 5.88673
COG2080	5.918	1.139	4.49166 4.49166 8.6728 8.60535 5.64368 4.82476 5.80838 5.50098 7.05931 5.20089 5.81202 5.20981 7.18625 5.67434 6.22655 5.24447 5.49665 7.56084 6.38399 5.5891 7.47165 4.70539 4.80217 4.83651 5.45131 5.46253 6.38399
COG2976	5.918	1.728	9.62075 4.95998 5.30776 5.48843 4.97648 5.23876 4.49984 9.03505 5.02599 5.02599
COG0547	5.920	1.045	5.58664 5.33825 5.90622 5.96022 6.30613 9.48526 5.93031 4.94561 9.48831 5.59519 5.96454 6.19878 7.55694 5.41436 5.30968 5.41671 4.88767 5.89832 5.89832 5.44731 6.16647 5.36485 6.28231 5.851 5.74446 5.16693 5.50445 4.20707 4.48483 5.53708 6.10505 6.41764 5.43438 5.39577 7.0396 5.48405 6.91319 5.01702 6.24775
COG3533	5.920	0.562	5.58381 6.991 5.9819 5.53644 5.50808
COG0623	5.921	0.885	5.27961 5.66243 9.58337 6.03717 5.3844 5.33606 5.54557 5.2238 5.58825 6.86128 6.15883 5.09622 5.80988 5.62894 5.49099 5.37841 6.45 5.58408 5.44731 6.91335 5.44731 6.45518 5.9011 5.94094 5.82868
COG0825	5.921	0.924	5.60785 5.64347 5.99952 5.61132 6.09421 5.7985 5.36026 5.35759 5.35833 5.36485 4.88409 6.2445 6.2445 6.2445 5.27662 5.2253 5.16928 5.78553 8.32962 5.64202 5.64202 9.10389 5.36485 6.59868 6.06195
COG1330	5.923	1.403	8.78992 9.49258 6.0415 6.24701 4.97846 5.09365 5.07106 5.36634 5.02006 6.11082 5.07715 5.92897 4.84083 4.86887
COG1785	5.923	1.220	5.10118 9.49691 5.84171 5.67802 6.25769 5.01451 5.41072 4.4381 6.66608 5.28907 5.93875 5.94078
COG1024	5.925	1.025	7.40068 5.41014 5.82446 5.71129 4.28814 5.54173 5.52507 5.37302 5.58798 8.77945 6.30137 5.61618 5.90633 5.7036 6.31574 6.18815 5.61196 8.2854 8.2854 5.4511 8.52588 5.45041 8.74319 5.33281 6.13982 8.6093 9.20435 7.43833 6.08823 8.70874 5.63877 5.31198 5.58477 5.56026 5.04869 5.7357 8.61213 5.76902 5.40058 8.61657 5.47818 5.96983 5.91568 6.4579 5.39545 5.13013 6.12369 5.57831 5.77816 7.39854 5.1007…
COG2043	5.927	1.212	5.10588 5.71866 8.90181 6.84766 5.86227 4.75341 5.53815 5.81741 4.80094
COG0161	5.928	0.671	5.17013 6.2955 5.91146 5.38675 5.64715 5.89656 9.59688 5.72892 6.00246 6.07301 5.63455 6.58741 5.55326 5.93447 6.88627 5.82366 5.611 5.93789 6.06073 5.97683 5.87551 5.6518 5.80838 6.0384 6.13015 6.11274 5.75151 5.34984 5.84374 5.76982 5.91877 5.54274 5.55401 5.46541 7.49526 5.5476 5.82595 6.56205 5.5405 5.666 5.23732 5.4385 5.53009 5.98355 5.46002 5.94847 6.11269 6.14596 5.44036
COG1034	5.930	0.928	5.18028 8.47483 5.36998 5.45906 5.41569 5.29964 5.83135 5.89079 5.67765 8.40171 5.34311 6.35499 5.80662 5.77821 5.3508 5.75583 5.80662 5.54568
COG1675	5.930	1.831	4.56857 7.44404 4.98343 4.61979 8.53854 8.72429 4.17022 4.39468
COG0060	5.932	1.176	5.15475 6.21774 8.68493 5.3343 5.32196 9.22155 5.32522 5.43321 5.34616 5.71567 5.19529 5.4833 6.15173 5.02663 9.3494 5.6903 4.9673 9.25802 4.9399 5.57196 5.44186 5.73148 5.72021 5.57174 5.64923 5.62301 5.00655 4.86086 5.78505 5.97362 5.65847 5.57698 6.74117 5.6447 4.12498 6.14751 5.70638 8.3442 5.58435 5.98857 5.6267 6.2579 5.45457 5.40175
COG0717	5.932	1.159	6.03744 5.23748 8.58612 5.08479 9.15623 6.17672 5.05098 4.79629 5.82553 5.34124 6.23253 6.41764 6.26159 5.19363 5.03806 5.582 4.98113 4.98113 5.72475 9.36788 5.73239 5.65281 7.25824 5.73735 5.21814 7.57756 4.48227 4.50705 6.39916 5.44587 5.43438 5.44587 5.8117 6.11237 5.74195
COG3675	5.932	0.641	5.29772 5.68747 6.8098
COG1558	5.933	1.721	9.43084 6.13095 5.4895 9.45557 9.29605 5.00206 4.53332 4.75843 5.57142 5.49398 5.72646 5.07849 4.67736 5.07849 4.49444 4.70785
COG3227	5.933	0.693	5.39647 6.96163 6.16327 5.21163
COG2055	5.935	1.080	5.64299 5.32298 5.81212 4.74817 5.60144 8.6688 8.64808 5.06113 5.68096 5.56256 5.57655 6.10062 5.80641 5.89303 5.14994 5.67797
COG0743	5.936	1.051	5.43823 5.76769 7.46386 5.17334 5.10428 5.65025 9.15612 4.90059 5.87092 5.37115 4.79351 5.55647 5.74654 5.48672 5.55492 5.46386 5.9623 7.53798 5.50525 6.39734 5.58638 6.1787 5.58638 8.27082 4.87619
COG2227	5.936	0.544	5.48507 5.51524 5.51524 5.79637 5.53062 7.46551 5.7655 6.22692 6.36541 6.01469 5.54274 6.01469
COG1428	5.937	1.533	5.27828 5.52501 5.70034 5.70195 4.80404 4.62657 4.68382 9.18331 8.90314 4.83934 6.06019
COG2086	5.937	1.624	4.94973 4.71431 5.44854 9.40062 4.17994 4.39329 5.80347 4.84826 4.71533 7.42498 5.80027 9.00643 7.72549 4.64921 5.74472 5.40586 5.54467 5.58766 5.27374 3.82714 9.04392 8.58073 4.40355 4.65722 6.5699 4.40355 6.04508 8.85246 4.53054 6.56968
COG0284	5.940	1.170	5.08564 9.151 7.36869 5.75519 5.72988 9.6199 5.16725 6.17368 5.19454 5.11801 5.92657 8.57731 5.28047 5.07886 4.90289 4.98348 5.33457 5.11774 7.45269 5.23123 4.95528 5.68096 6.664 5.34749 6.26693 5.72053 4.65124 5.65356 6.57321 5.86307 6.31173 5.31203 5.73068 5.63327 5.2715
COG3803	5.940	1.124	5.5075 7.87407 5.20404 5.17302
COG0074	5.941	1.173	5.2425 5.42637 5.64608 5.26306 5.57057 5.66376 5.12933 5.27085 7.4654 5.36437 5.83728 5.66285 5.1469 4.74134 5.65415 5.83017 5.63487 5.90104 6.44471 5.44859 6.67179 8.99398 5.64112 4.03307 8.33293 8.58377 5.09782 6.13341 5.18685 5.14877 5.81228 5.05205 7.45681 9.07735 5.05953 6.13341 5.05392
COG1879	5.941	1.216	4.06068 4.01005 4.48275 3.88225 4.82006 4.33551 5.94649 8.47157 7.54119 5.81816 5.75471 7.58845 5.79145 7.54471 7.528 5.56752 6.37534 6.29742 5.38066 5.67887 5.10273 5.04276 8.86373 5.13382 4.65252 5.19 6.4179 5.84283 8.46276 6.30618 5.31459 6.21405 5.53885 6.44055 9.09423 5.24089 8.17613 6.18489 5.87311 5.9694 5.53885 5.57116 5.50344 5.54611 5.26001 5.04463 5.05632 5.14396 5.21494 5.1595 5.40255…
COG2171	5.941	1.069	4.92511 4.86102 9.19944 5.3272 5.64283 5.83968 7.39891 5.26562 6.08214 5.31604 5.31604 5.60699 5.34696 8.44401 5.48186 5.35278 5.70066 5.87204 5.41163 5.42002 6.59719 6.29058
COG0353	5.942	1.134	5.34221 5.33879 5.0426 8.16876 8.04534 5.3931 5.45527 5.91172 5.29809 5.02732 4.96212 5.72464 5.72096 5.59412 6.22255 8.84562 4.95127 5.03998 6.27376 6.0446 5.67546 6.40375 5.08757 5.15294 5.71733 5.85736 5.08757 8.99089
COG3317	5.943	0.816	6.26281 7.39021 5.59668 5.23214 5.23214
COG2202	5.944	1.486	5.51503 5.47567 5.39988 7.76245 4.77135 5.35545 5.8283 4.99368 5.01547 9.73397 4.97979 4.85888 6.62004 7.58989 5.69426 6.36354 5.88823 5.35315 5.6189 6.00305 5.17051 6.18217 5.37414 5.68438 4.62278 4.40675 4.48558 4.6153 3.9944 5.72694 4.97696 4.07515 4.35735 4.50742 4.34848 4.66545 4.36328 4.36328 5.78713 4.69236 5.3186 5.45788 5.96241 4.76035 5.15342 4.91042 4.77765 9.50321 5.93688 8.62543 9.35…
COG2216	5.945	0.967	5.58958 6.00534 4.99827 6.15728 5.92299 5.71348 5.48982 4.20215 8.11065 7.39571 6.03888 5.71989
COG0129	5.946	0.765	5.54504 5.54504 6.03659 6.03659 5.16735 5.16735 5.40229 5.40229 8.74148 8.74148 5.72293 5.72293 5.51812 5.51812 5.84726 5.84726 5.43732 5.43732 7.39795 7.39795 5.11117 5.11117 5.57767 5.57767 7.58274 7.58274 5.1305 5.1305 5.95418 5.95418 5.28351 5.28351 5.08094 5.08094 5.72641 5.72641 6.95201 6.95201 5.78782 5.78782 5.78782 5.78782 6.54811 6.54811 5.65351 5.65351 6.17464 6.17464 5.70681 5.70681 5…
COG3706	5.946	1.049	6.31862 5.15972 9.2733 5.45975 5.60288 4.83843 5.47316 5.89714 5.57676 5.77079 6.4366 6.04278 5.444
COG1298	5.948	1.018	5.03961 4.67095 4.82406 9.11975 5.30557 7.60891 5.52352 6.87073 7.57884 5.10583 6.02932 6.0737 5.28191 5.33265 5.92508 5.18204 5.03571 5.67802 5.7538 5.69741 5.79979 5.6793 5.69741 6.0274 7.67006 6.13117
COG2224	5.948	1.266	5.06498 5.50755 6.00145 5.76315 5.62515 5.00158 10.0951 6.11509 5.25692 5.91349 7.05968 5.07934 5.13189 5.66146
COG3386	5.948	1.544	5.96849 4.80211 4.92409 8.81513 4.92115 4.77861 5.16063 5.63722 4.79186 5.39374 5.71284 9.31191 6.71607 4.90796 5.94345 5.10183 5.20655 5.10562 9.81221
COG3455	5.948	0.598	6.57679 5.61575 5.58269 5.41008 6.66475 5.16677 6.62047
COG0195	5.949	1.716	9.35004 9.67149 4.80126 4.83848 4.77653 5.3217 4.52729 5.19032 5.1978 5.44528 4.83437 4.55735 5.56688 4.79731 5.5186 9.70572 5.98975 5.75028 9.85072 8.26526 4.54523 4.54096 4.5377 9.45723 7.04483 7.28569 5.52357 9.51549 7.23384 4.56157 5.04351 6.25945 4.88852 6.12412 4.49076 7.53334 7.55336 5.09526 4.45124 4.02207 4.62336 4.52536 7.5257 5.48848 4.67613 4.52536 4.58945
COG2357	5.949	0.651	5.49126 7.59139 6.39766 6.08412 5.6361 5.69783 5.82109 5.52581 6.14468 5.099
COG3810	5.949	0.554	5.57623 6.73172 5.5381
COG0800	5.950	0.915	4.84847 5.88582 5.30429 5.25206 6.25261 5.34285 8.21362 8.52684 5.44031 5.44031 5.28047 6.73097 5.99792 5.80983 6.5723 5.6024 5.25382 5.35257 5.40544 5.40544 7.16441 5.24629 6.39547 6.07322
COG3208	5.950	1.430	5.28778 4.98529 5.18338 8.72674 5.2817 4.92997 5.40122 8.80989 5.8306 5.05899
COG2206	5.951	0.957	5.38263 5.27251 5.82483 5.74002 6.13421 5.11069 5.33179 5.71135 5.79247 5.54093 5.28821 8.74495 8.17095 7.6221 5.58792 7.59118 5.16677 4.88484 5.5084 6.00737 6.68071 5.17125 5.66195 5.90024 5.91183 5.67001 5.27865
COG1764	5.953	1.131	5.15705 4.89776 5.24255 5.35668 5.8808 6.27771 5.1971 5.23897 6.1379 4.67004 8.90389 6.32669 5.62675 6.16743 5.39342 5.13964 6.18671 5.91418 5.43358 5.37051 5.94072 9.61739 5.97138 7.40196 5.37051
COG0043	5.954	0.922	5.87194 5.96326 6.35702 6.23349 5.60165 5.23203 5.72603 8.89038 6.50426 5.8479 5.53324 7.59748 6.4453 4.9728 5.45484 5.58499 5.85832 6.02238 5.38963 5.54467 5.38039 8.75115 5.62905 5.87813 5.53318 5.22188 5.66232 5.06663 5.27358 5.70825 7.2835 5.17307 5.27358
COG0387	5.955	1.176	5.24186 4.73146 8.08582 6.24514 5.31283 6.04417 6.04417 7.58535 4.29972
COG0011	5.958	1.284	5.1563 5.28661 4.75731 5.88187 8.7958 4.82075 5.56945 6.00326 4.82588 5.30386 5.95541 7.23768 4.37054 5.94948 8.79361 6.62245
COG0801	5.958	1.670	5.51604 5.36597 5.84262 4.72606 4.86935 4.70748 6.23878 10.14 4.66742 5.55898 10.4414 6.22799 5.96278 5.96283 5.41014 4.78139 5.50739 5.6401 4.77552 5.43326 5.63455 4.73295 6.08326 5.1116 4.68777 9.08061 5.24511 10.3809 5.12591 4.88436
COG2999	5.959	1.120	4.91763 4.9015 5.80149 5.16207 7.48506 7.48719
COG0542	5.960	0.980	8.10024 9.31549 5.81789 5.70088 5.7796 5.2739 5.26295 5.64443 5.38413 6.13224 5.33366 5.98665 5.43561 6.69257 5.34717 5.28031 5.63407 5.24762 8.45117 5.96123 5.00826 6.09902 5.07336 8.66319 5.56197 5.06193 8.03637 5.07592 6.10997 5.41927 6.0038 5.38525 5.39289 6.2406 5.49489 5.28047 5.64961 5.85575 8.6265 5.32682 5.5091 5.789 5.19625 5.60779 5.54018 5.20543 6.35024 6.35254 5.60865 5.96764 7.61029…
COG1391	5.960	0.917	6.61278 6.61278 5.46723 5.46723 6.27948 6.27948 5.49195 5.49195 5.63177 5.63177 5.36704 5.36704 5.46498 5.46498 6.99688 6.99688 5.80689 5.80689 5.05985 5.05985 8.50489 8.50489 5.06407 5.06407 5.73623 5.73623
COG2176	5.961	0.829	5.4801 5.27406 5.1343 7.52468 6.94133 5.29761 5.65628 6.38052
COG0406	5.962	1.029	5.80043 6.58287 5.95012 4.22549 5.85816 8.90234 10.0197 6.09063 9.43447 4.95026 6.34992 5.5484 5.23422 5.11849 5.56395 6.14618 5.91973 6.28188 5.27582 5.74606 5.59642 6.21208 4.95336 5.22941 5.56208 5.30963 4.98647 5.37654 5.24324 6.08001 6.10655 5.7733 5.86029 6.06911 5.564 5.89618 5.44864 6.519 4.97782 5.71968 4.86641 6.20786 5.66413 5.66467 7.47422 7.63043 5.03699 5.6965 6.42389 6.27568 5.5404…
COG3309	5.962	1.609	5.7349 5.08863 5.03149 5.06428 5.33281 9.52019
COG0114	5.963	0.676	5.95365 6.03263 5.51155 5.75626 5.72806 5.99648 6.04764 5.9991 5.99343 6.68819 5.52816 5.7577 5.72587 5.67215 5.56774 5.8016 6.99517 5.27027 5.3853 4.56659 6.51622 8.47344 6.04802 6.04802 6.41977 6.07376 5.43823
COG0589	5.963	1.524	9.1981 4.25022 6.70758 6.06286 6.02884 6.22644 5.74569 8.97123 5.51348 8.66116 6.24054 5.63567 9.29914 5.22856 9.19297 8.47285 9.89852 6.12855 4.98209 6.10783 5.24378 5.97891 5.29521 4.80606 5.20463 5.04778 5.15571 5.49324 5.46547 4.83175 5.12046 6.45304 6.5785 6.2328 5.4346 4.98983 4.89013 5.21638 5.05152 5.18647 5.07138 4.89493 5.29355 5.41249 5.68897 5.34712 5.57121 5.74067 6.19178 9.71058 5.9…
COG0775	5.963	1.320	6.66197 9.32558 6.09063 9.24627 4.65071 7.52559 5.10914 4.97862 9.16381 5.27299 5.88369 6.62346 6.41075 6.08316 5.00543 5.03988 4.99961 4.98348 6.01747 4.98973 5.16474 6.27953 4.66828 5.80732 8.78576 5.17734 4.77845 5.40154 7.21605 4.76313 5.82937 5.05323 5.83364 5.40987 6.68605 4.6537 5.05323
COG3766	5.964	0.869	5.41174 4.63378 5.66082 7.40709 6.33609 6.33609
COG3082	5.965	0.876	6.0901 7.60773 5.60758 5.259 5.259
COG1362	5.966	0.507	5.67989 7.06102 5.89421 5.59759 6.00812 5.53537 6.44851 5.50445
COG2175	5.966	0.398	5.65463 5.57489 6.58795 6.25208 6.15963 6.08924 6.55671 5.82008 6.00951 5.88892 5.53115 6.1082 6.17437 5.95424 4.92174 6.17437
COG1310	5.967	1.177	5.68886 6.24076 6.7072 8.14184 6.23355 8.14184 6.62362 5.94281 5.96753 5.32987 4.79314 5.38872 5.03507 5.7389 5.24794 8.50148 4.80024 8.55125 5.45041 5.31385 5.25403 4.10736 5.20527 5.22178 5.54632
COG2013	5.967	1.493	5.3249 6.44146 5.29174 6.28161 5.24704 5.72635 5.7334 4.85894 5.33884 5.68053 5.40335 5.81581 5.73853 5.70504 4.23606 5.56587 5.91893 10.751 9.56404 4.71106
COG1089	5.968	0.522	6.02842 6.68963 5.21478 5.96855 5.74889 5.97266 5.60619 6.16658 5.48143 5.71012 5.3813 5.71012 6.22986 7.55021 6.15285 5.9255 5.9199
COG1940	5.968	1.177	5.06193 9.71021 6.3395 5.45783 6.0885 5.33302 4.75709 5.5122 4.96687 5.22717 5.88054 5.73938 5.1148 5.46536 8.69235 5.0403 6.13261 5.862 5.10177 5.46504 5.28506 4.65535 4.75325 8.73972 5.98452 5.1846 6.53059 6.01998 6.00235 10.2794 6.70998 5.77501 4.8811 4.69151 5.63369 4.82946 6.04892 6.0289 8.09436 7.58023 5.21841 5.48998 6.12791 5.71236 8.5552 5.71151 4.85696 5.85292 5.56688 5.10637 5.46979 4.…
COG2240	5.969	0.749	6.57689 5.88871 5.79001 5.24853 5.58387 6.01432 8.23712 5.94462 6.13309 5.07865 5.95375 6.08577 5.07865 5.95375
COG2804	5.969	0.983	9.09385 8.95559 5.39577 5.90307 6.36509 5.62969 5.10129 5.6965 5.77388 5.37094 5.37094 5.56213 5.34039 5.82435 5.56667 6.02842 5.89821 8.59451 5.2127 5.71247 6.65214 5.67984 5.82649 5.18151 5.67519 6.26847 5.57153 5.63076 5.81741 6.13491 5.41516 5.41884 5.30445
COG0154	5.977	1.068	7.77195 4.885 5.78558 8.37095 5.11496 5.47561 5.2096 5.33414 9.54401 5.05173 5.06893 7.47849 5.32805 6.21624 5.76705 5.68977 6.23136 5.02412 6.38052 5.0552 5.78099 5.4339 5.01611 8.06836 5.87632 6.48471 5.08404 7.51518 4.69781 5.4605 5.36255 5.7985 6.25891 4.92345 5.53276 5.44667 6.41203 6.46933 6.91645 6.47815 4.90225 7.06321 5.48768 5.67973 5.00618 7.36506 7.88587 7.50492 4.07387 5.22103 8.7466…
COG1386	5.977	1.793	5.31166 8.53865 8.99073 4.67511 4.45012 4.57765 5.26984 4.6176 9.0514 4.7533 8.47152 4.51965 4.30426 5.8314 5.63791 4.48542 4.96799 8.95687 5.64491 9.67117 9.4631 5.71556 4.59052 4.98294 5.16677 4.70593 6.45892 4.58689 4.929
COG0749	5.978	0.980	5.53644 6.11525 5.03875 5.11464 5.66344 5.771 5.33857 5.59332 5.43844 5.51166 5.51166 5.22653 5.23881 5.54349 5.876 5.72347 5.12703 5.16543 8.01709 6.68477 5.92337 6.30287 5.76379 9.41626 5.65687 5.61922 6.3834 7.52244 7.53574
COG2243	5.979	1.052	5.84999 5.66397 8.60717 4.73172 5.78724 6.44242 6.53865 4.613 6.65722 5.1987 5.67402
COG0351	5.980	0.900	4.25064 8.17832 6.28257 6.28551 5.62664 6.27643 5.46632 6.70496 5.40597 5.60186 5.55129 5.05883 5.64993 5.57516 6.02505 5.79541 6.4963 5.99632 5.74334 5.08783 5.28613 4.90321 6.08198 5.75957 5.71797 5.86531 5.27951 6.07232 6.28407 5.36351 5.28266 6.26522 6.30789 5.61142 8.70789 7.46813 8.327 5.61142
COG0708	5.982	0.776	6.74133 6.90326 5.11213 4.77899 5.25644 6.35836 5.95306 5.7891 5.77917 6.06762 6.41144 6.58784 6.29507 5.401 5.62477 6.29507 5.90168 5.87749 5.25419 5.75508 8.96237 7.93783 5.09467 5.94339 6.12262 5.87568 5.52699 5.72358 6.5597 5.41842 5.7091 6.06617 6.1677 6.07872 5.05761 5.24239 5.69746
COG0173	5.983	1.353	9.13348 5.06113 4.83603 9.65894 5.43999 5.40763 5.20185 5.72902 5.02412 5.2261 6.35435 5.01835 8.9934 5.10028 8.67195 5.34819 5.25676 5.33265 5.31999 6.08107 5.04532 4.89077 5.24992 6.21518 6.78763 5.18113 5.71743 8.86159 5.42023 5.84176 5.42279 5.89928 5.54087 5.13825
COG3358	5.984	2.226	4.45781 4.36168 9.13182
COG3507	5.984	1.197	4.80222 5.49404 8.57769 5.39032 7.64816 5.57457 5.94184 5.05664 5.37259
COG1796	5.985	1.183	5.17926 5.92556 5.65271 7.58402 4.71597 5.35689 5.19064 8.27354
COG0018	5.986	1.181	5.23005 6.25539 9.14651 5.88897 5.46819 5.24768 9.72142 5.54109 5.53863 5.98174 5.91461 5.34071 5.94622 5.93795 5.31737 8.7732 5.96379 5.07993 7.24997 4.97857 5.20436 5.20768 5.31673 6.01619 5.86345 5.09339 6.31371 5.32341 5.07907 5.59572 6.43419 5.48864 5.4715 7.554 5.466 4.18132 6.3324 6.24257 9.41247 5.32079 5.9788 5.28784 6.1129 5.68443 4.85792
COG1547	5.986	1.261	5.12997 6.28257 9.15046 5.78499 4.93995 5.63188 4.54528 6.04609 6.36482
COG2141	5.987	0.992	7.53093 5.65944 5.31032 5.82943 6.31109 5.27395 5.4315 5.80165 5.69864 5.38189 5.86195 5.67092 5.63551 6.12156 5.22963 5.97501 5.57286 6.35109 6.91655 5.25264 5.099 7.79914 4.59239 6.86603 6.26575 5.96107 6.63516 6.08695 5.76064 6.51991 6.0407 5.71156 5.67022 5.58029 5.91327 5.87044 5.24148 5.81223 5.56202 5.94136 6.25016 5.01216 5.34717 5.60827 6.12807 9.09161 6.22212 5.46739 9.18507 10.2646 6.7…
COG0512	5.989	1.001	5.82003 5.82003 4.94481 4.94481 5.84534 5.84534 6.09864 6.09864 5.96486 5.96486 5.96486 5.96486 6.36455 6.36455 6.12588 6.12588 5.99878 5.99878 6.90726 6.90726 6.78865 6.78865 6.26976 6.26976 5.26434 5.26434 4.92265 4.92265 8.75793 8.75793 8.75793 8.75793 5.73372 5.73372 9.70572 9.70572 5.05323 5.05323 5.08895 5.08895 5.57297 5.57297 5.5633 5.5633 4.59922 4.59922 5.50317 5.50317 7.5186 7.5186 5.7…
COG2924	5.989	1.386	10.1072 5.73479 5.43129 5.39096 5.70846 5.23176 5.72347 5.21884 5.67353 5.67353
COG3618	5.989	0.125	6.17961 5.97314 6.06938 5.8957 5.82558
COG1214	5.990	1.449	4.98796 8.80242 6.28252 5.67033 9.64399 5.65586 5.44976 4.72665 4.80265 5.12271 5.02994 6.37005 4.92137 5.80886 7.22759 5.28383 5.42509 4.98545 4.91218 9.36713 5.80758 5.5021 6.06372 9.2749 8.71243 4.57498 5.52961 4.96276 5.57564 5.17713 5.97357 5.07203 4.96276
COG1241	5.990	1.517	5.3743 10.2771 5.88929 5.25451 10.2771 5.67636 5.40779 5.68005 5.63044 5.28581 6.02607 6.20369 5.20036 8.60231 5.42915 5.48288 4.40023 5.01499 5.12516 5.24474 5.02134 5.46231 5.81063
COG3395	5.991	1.251	8.65657 5.10183 5.21964 6.08914 5.06599 5.81047
COG0414	5.992	1.131	5.7874 4.99987 4.8003 9.67966 5.25595 6.38308 5.48549 6.47179 5.52736 5.34386 5.86563 5.93885 5.57676 5.93752 4.87031 5.65287 5.77431 5.74462 5.51887 8.79446 6.65946 5.74462
COG1453	5.993	0.555	5.04644 6.44098 6.31152 6.1716
COG2938	5.994	1.556	6.06943 7.49739 5.2268 5.2268 4.58363 5.24362 9.64858 4.61866 5.40976 8.81737 5.18145 5.21195 5.18145
COG2508	5.995	0.922	6.08455 6.08455 5.59129 5.59129 5.69938 5.69938 5.22402 5.22402 5.44683 5.44683 5.45414 5.45414 8.15172 8.15172 6.12695 6.12695 5.41505 5.41505 8.92103 8.92103 5.05114 5.05114 6.1951 6.1951 5.70414 5.70414 5.59743 5.59743 5.58728 5.58728 6.0995 6.0995 5.64624 5.64624 6.33833 6.33833 5.31673 5.31673 6.73545 6.73545 5.50888 5.50888
COG0015	5.996	0.821	8.57795 5.4903 5.80646 8.86421 5.70061 5.78013 5.84646 7.64058 5.72464 5.78045 6.15595 5.32159 6.58966 5.91066 5.03373 5.61714 5.61714 5.80886 5.52907 5.8604 5.93528 6.58838 7.08574 5.38616 5.86831 5.22338 6.09656 5.52047 5.44069 5.52955 4.834 6.97722 5.93116 5.61452 6.39499 6.14901 5.90382 5.54397 5.61452 5.55535
COG0630	5.996	0.836	5.7169 9.41626 6.02852 5.79749 5.87541 6.19355 6.44936 5.18017 5.34477 7.99786 6.05223 6.64061 6.14767 6.12898 5.96983 6.31269 7.58781 5.58942 5.55305 5.39299 5.2065 5.4707 6.06163 5.77175 5.96454 5.90238 5.18354 5.499 6.35563 5.70072 4.92943 6.76595 5.74328 5.71108 5.43113 5.22519 4.44355 4.47463 5.47433 6.21614 6.31264 6.63195 6.77823 6.75441 5.35022 6.53278 6.45337 6.08508
COG2045	5.996	1.344	5.26947 5.26947 5.11592 5.11592 6.57251 6.57251 4.62876 4.62876 6.08294 6.08294 9.11068 9.11068 6.27483 6.27483 4.91613 4.91613
COG2082	5.997	0.964	6.44156 6.35456 8.81764 5.56026 5.49206 5.54557 5.57121 5.79231 4.59298 5.98265 5.98745 5.82553
COG2377	5.997	1.818	5.01851 12.164 4.98663 5.73896 5.8361 5.22124 5.47214 5.31353 6.20177 5.86697 5.63316 4.90513 5.60064
COG1426	5.999	1.499	5.51038 4.21572 9.64783 5.47476 5.5531 5.17681 4.92617 5.08436 5.89511 9.16333 8.4125 5.3814 6.32813 5.23096 5.12143 5.40084 5.45324
COG1897	6.001	1.124	5.52293 6.28626 8.7833 5.68523 5.97464 5.66761 5.08041 5.00628
COG3290	6.001	0.530	5.95701 5.45729 4.9909 6.37187 6.14046 6.70437 6.96408 6.34869 5.44773 5.59695 6.1748 5.68614 6.1748
COG1881	6.003	1.585	5.89624 5.74024 4.79143 4.49337 4.54336 9.09658 5.13964 4.84478 8.23589 11.6704 5.16853 6.43793 4.95758 6.06046 5.58563 5.25756 5.46061 6.1207 6.7079 4.47618 5.17259 5.89928 4.76371 5.15747 5.9756 8.88514 5.8659 6.51959 5.15747
COG2921	6.003	1.155	9.122 5.59001 6.22831 6.22831 4.74166 5.13894 6.10644 6.2407 5.31732 5.31732
COG0124	6.004	1.279	9.14016 5.16949 6.56605 8.64354 5.33051 5.33943 9.27853 5.29596 4.96057 6.41262 6.52546 7.28142 5.53879 5.28463 5.5421 5.11934 4.89183 8.75147 5.945 5.35791 6.33016 4.84575 5.40223 5.4895 5.23571 5.06546 5.70868 5.3155 8.83526 5.27887 5.0504 4.90289 5.81031 7.95102 5.21692 5.234 8.91334 5.25766 4.29203 5.44891 7.38636 5.56747 5.49329 6.23611 5.56747 5.4001 5.07074 5.97992 5.54803
COG0347	6.004	1.187	7.24495 5.30872 7.21798 8.70009 7.29905 7.24083 5.55636 9.4937 5.02401 5.09835 7.18086 7.18316 5.09835 7.55497 5.10263 5.30829 5.30835 5.30835 5.21969 4.82481 5.70141 7.31026 4.91902 4.89125 5.50349 5.09114 5.52021 5.34979 7.40762 5.34434 5.09114 5.52021 5.31192 5.90126 5.01915
COG3347	6.005	0.553	6.69316 5.66825 5.31684 5.93245 5.87247 6.31408 5.33297 6.91052
COG0079	6.006	1.223	4.85546 4.90257 8.21341 5.97517 4.84526 5.13387 9.42112 8.72503 5.47508 5.68032 5.72838 6.10879 5.96727 5.69447 8.73112 5.96395 5.43214 5.91231 5.7733 5.2261 4.88057 5.61917 5.87792 7.60907 9.29375 4.99955 5.61052 6.35649 7.42161 5.40837 5.83786 5.17649 6.01854 5.93501 5.32426 5.88379 5.98062 5.26637 4.64985 5.12896 5.91995 5.89036 4.99817 5.18946 4.9901 7.69265 6.58512 4.86572 5.66381 9.0405 5.1…
COG0423	6.007	0.903	5.35577 5.94831 6.49 5.45083 8.28139 5.3766 5.39604 6.68953 5.10263 6.10591 6.01058 5.81025 7.12409 5.34103 5.53569 7.09439 4.29348 5.65997 7.05893
COG1164	6.007	1.237	6.68029 5.63188 6.88921 5.08644 5.26493 5.70884 5.18359 5.51225 5.38824 6.39911 5.06674 5.5068 5.25473 6.4939 5.23924 9.33802 8.82832 4.77728 4.98508 5.39054 6.06607 8.75745 6.30132 4.36541 6.59008 5.47326
COG0495	6.009	1.223	5.87568 5.7796 9.05006 4.97456 5.02754 9.52836 5.42787 5.45238 5.52806 6.11264 5.69463 5.32319 7.51326 5.04185 8.79638 6.02831 5.14183 8.03054 4.91512 5.18049 5.17056 5.4292 5.69751 5.8251 5.34829 6.57598 5.06225 4.90631 5.891 8.29955 6.33502 6.05175 6.28289 5.28341 4.17465 5.79813 8.56647 5.58467 5.143 5.29286 6.49342 7.00382 5.143 5.49019 5.11705
COG1698	6.011	2.176	4.79634 9.67144 4.97242 4.61653 4.74016 9.87806 4.6193 4.79106
COG0839	6.012	1.332	5.31203 8.96824 6.17234 7.6527 5.89068 5.16511 5.31961 6.14612 6.14612 5.88192 9.51693 7.8056 4.48627 4.91768 4.41845 4.91768 7.8056 3.74516 6.38906 5.3367 5.9207 5.94793 5.67028 6.19579 5.3367 5.2339
COG1448	6.012	1.052	6.04823 5.45591 5.53997 5.61036 5.25377 6.37598 5.51294 5.77415 6.07205 5.42974 5.32666 6.13341 6.46111 9.05663 8.88402 5.36405 5.25622 5.45767 5.97191 5.25622
COG0567	6.013	0.788	5.00228 5.64635 4.98161 5.66547 5.582 5.85057 8.94848 6.08791 5.25852 5.28597 5.50445 6.01052 6.19499 6.19499 6.06334 6.0023 6.50565 5.75167 6.95938 6.69033 6.00331 6.10329 6.00331
COG0625	6.015	1.099	5.17686 5.13312 5.92294 5.04559 5.55342 5.80619 5.103 5.81639 5.08522 7.65254 5.10866 5.41366 6.43579 9.51624 5.56982 5.48127 6.38736 6.05661 6.52546 5.67076 5.14626 6.28124 6.02195 6.55361 5.55316 6.10324 6.22441 5.78788 5.68379 5.33745 6.15136 6.18837 6.14078 5.02401 5.695 7.91092 5.01766 5.34295 5.35011 5.70029 5.03662 5.87915 5.44987 6.55281 5.93853 5.00671 6.01752 5.3814 5.66494 5.81089 8.51…
COG0431	6.016	1.080	8.79622 8.72274 6.1465 5.84128 5.97789 6.34762 5.54942 4.47602 8.35653 6.6334 5.49516 5.49516 5.75076 6.45481 5.24495 6.26522 5.44688 4.8584 5.52993 5.0309 4.32477 5.58814 6.14233 4.93969 6.00748 5.12356 7.42492 6.72889 7.35427 4.95597 6.12978 6.28375 6.1827 4.93969
COG3401	6.016	1.888	4.6937 5.96353 4.69349 4.22186 4.3974 5.93848 9.17765 9.04285
COG0077	6.017	1.066	8.59157 5.77298 5.5821 5.62034 5.48891 9.34684 5.71508 6.01517 5.75503 5.59604 6.01789 5.57724 5.69271 6.58271 5.06145 5.81543 6.14596 5.25825 5.37206 8.81865 5.14813 5.68977 5.17109 6.1309 6.03306 4.67405 6.34762 5.95333 5.50766
COG0213	6.017	1.249	6.18116 5.11801 4.94396 5.07726 5.99343 4.94946 9.31693 5.6064 8.98015 5.5812 5.9294 6.31168 5.52608 7.35891 5.50557 5.1642 5.1642 5.60619
COG0371	6.017	1.590	5.85186 9.18277 5.71807 5.6212 5.28875 8.46142 5.47663 9.45984 9.61354 4.91047 5.52597 5.13932 5.5625 5.27871 4.75773 4.20979 4.88163 5.32095 4.88163 5.61623 5.5961
COG0143	6.018	1.107	5.81511 4.16359 5.50963 6.77124 6.31018 6.21261 5.91835 5.7639 4.97477 4.90353 5.0732 4.97237 5.38525 5.38525 5.33799 5.28116 5.65372 5.64005 6.14025 5.45024 5.41398 5.99477 6.26741 6.19141 7.47683 9.02469 6.61972 9.27298 5.08169 5.15026 5.0896 8.70036 5.55946 6.52691 6.48653 5.51193 5.78734 5.67359 5.927 8.90522 6.10212 7.02924 5.69965 5.51764 5.13531
COG0031	6.019	1.206	5.47203 5.06968 4.86155 5.20837 5.33425 7.47881 9.32473 5.47919 5.0842 5.26514 5.50568 5.29804 5.08426 9.6873 5.50103 5.66141 6.15071 5.19539 6.21405 5.53591 5.63823 5.07138 5.05312 5.86708 5.86708 5.43299 6.04588 5.73036 5.93816 8.49672 5.84919 6.02254 5.10594 5.12346 5.69372 5.34584 8.91948 5.58274 5.86676 5.38723 5.74569 6.36135 4.1558 4.1841 6.64135 5.75215 8.47061 5.67033 5.34514 7.45195 5.6…
COG3420	6.019	1.878	4.44194 4.2014 9.89932 5.86932 5.5028 6.19819
COG3782	6.019	0.306	5.7844 6.14142 6.46127 5.6895
COG0554	6.020	1.330	6.71644 8.56471 6.76472 5.14957 5.13723 5.04874 5.26007 5.81949 5.23422 8.43888 4.83549 8.66474 5.77597 5.48234 5.62958 5.14508 5.56272 4.8913 4.91416 5.54744 5.02898 8.41645 5.49388 5.40955 4.32023 5.93843 8.25848 5.3162 5.85634 5.3162 9.23324 5.48154
COG2204	6.020	0.940	5.05259 9.92196 6.33117 5.67407 6.04193 5.96673 7.66172 5.53842 5.75375 5.9404 6.14559 5.26354 6.20337 5.04052 4.87271 4.9563 4.89482 5.2206 5.89282 6.27536 6.52942 6.17405 5.71359 5.47145 5.53249 5.43962 5.31059 5.593 5.90937 8.96515 5.90329 5.53019 5.36426 5.74579 5.41035 4.99096 6.12577 5.4378 6.85305 6.59964 6.48194 5.97165 5.45115 5.90355 8.03129 6.27921 8.2173 5.93234 5.97165 5.38183 6.2929…
COG2366	6.020	1.296	5.20762 4.77023 8.6069 8.17089 6.83132 5.50157 7.1039 6.10057 6.51158 4.91854 4.43794 4.63939 5.46157
COG1472	6.021	1.212	8.70159 9.47688 4.63554 4.8207 9.37012 7.99957 6.34864 5.76934 6.9361 8.26884 6.22666 6.31884 5.1947 5.91055 6.48172 4.86834 5.25414 5.33238 6.46853 5.72651 6.07269 4.8364 5.71642 5.30546 5.09798 5.51166 5.00121 5.28682 5.19753 6.26922 5.25174 5.86724 5.66403 5.78099 5.15769 6.05159 4.85338 5.78435
COG0095	6.022	1.278	5.73014 5.51503 7.67337 5.8172 5.88123 5.04468 5.22332 6.01736 5.78205 5.85955 5.34488 5.53388 6.06842 8.76503 6.8498 4.84329 8.70773 6.00428 5.28656 5.41809 5.97218 7.57013 5.0512 5.28971 5.32415 5.60048 9.20152 4.97979 5.60736 5.31545 5.43508 5.21702 4.44542 5.08543 4.81723 4.60804 6.54843 5.68347 8.82357 5.62243 9.35495
COG2335	6.022	2.116	9.69638 4.29625 4.79282 4.69108 6.10735 9.44323 4.84703 4.29908
COG0075	6.023	0.882	6.01859 6.18991 5.23021 5.48186 6.24412 5.65153 5.43139 5.36795 6.59265 5.14001 5.75653 4.75843 6.25614 6.08241 5.98916 6.01619 6.00139 5.46824 5.71348 5.84427 4.57386 8.08961 6.57321 9.06523 6.59398 5.98003 5.96417 6.58213
COG0249	6.024	1.120	5.95349 5.22391 5.32319 9.29156 5.63834 7.52063 6.62458 4.72633 5.53388 4.93445 6.11509 6.06772 5.77527 5.48442 8.23108 5.13275 5.72411 7.70594 6.55227 5.63551 5.68064 4.47933 4.51944 5.82713 6.95351 5.10423 5.56063 6.83628 8.90538 5.71215 5.36987 5.82916 5.8486 5.36987 5.65244
COG0673	6.024	0.887	6.18559 5.87605 6.02959 5.50766 5.28698 5.69068 5.43171 5.07341 5.79434 5.80518 5.54531 5.02396 5.22429 6.11216 5.36239 5.68064 5.7099 5.248 5.49874 5.30519 8.86255 5.45628 6.02414 4.73226 6.02756 8.42094 4.84665 6.43152 5.62536 4.95592 5.34562 5.61751 5.44736 5.45105 6.4665 6.02601 6.17961 6.0823 7.0019 5.5256 8.65577 5.6605 6.71874 5.74403 6.02372 6.57967 6.08759 5.60945 5.4338 6.48087 6.09437 …
COG3490	6.024	0.278	6.05693 6.34581 5.6683
COG0419	6.025	1.109	6.00855 8.39637 8.33074 5.42685 5.29574 5.2614 5.93036 5.02198 5.53836 6.52781 8.54308 5.81255 6.71479 5.26017 5.17189 5.68982 4.41962 5.48288 6.55729 5.44806 5.68918
COG0215	6.028	1.221	5.97624 7.71801 5.88075 5.17435 5.20143 9.3329 4.99464 5.52309 5.93378 5.75808 5.65671 5.38643 5.87786 4.98321 9.43266 5.56501 5.21606 9.32467 5.56314 5.53826 5.3861 6.56285 6.12423 5.76294 8.79531 5.19983 5.89864 4.90145 5.95247 8.25512 5.7004 5.60587 6.43649 4.97899 4.47415 5.8094 6.32076 5.28762 6.14388 5.28762 5.8298 5.46611 4.99715
COG0428	6.028	1.207	8.8539 5.15731 5.09686 5.69372 5.27069 6.62838 4.5887 5.79776 5.78724 6.17987 5.84288 5.39988 5.41574 6.78619 4.79661 9.78973 6.47473 6.0344 5.79509 5.40245 5.79509
COG1249	6.029	0.945	5.62568 6.15862 5.49559 9.3392 8.0236 6.39574 5.33905 5.65666 5.62782 5.11288 5.20015 5.35134 4.93915 5.0505 8.30457 6.16807 6.76574 5.7898 6.11349 6.22303 5.52368 5.76181 5.99434 5.63102 4.88094 5.44384 5.41393 6.47478 8.41485 5.54889 8.40722 4.7439 5.88529 5.82761 5.05766 5.81057 5.82761 6.36551 5.85314 6.06393 6.12487 5.60731 5.84758 6.0329 8.38879 6.07125 5.47561 5.53532 5.59727 5.3633 5.7950…
COG1165	6.032	0.560	5.66045 6.62186 5.68779 5.98275 7.21659 6.22741 6.14986 4.88345 6.11312 6.03798 5.7757
COG1684	6.032	1.301	8.74591 4.80532 5.448 9.52051 6.36151 6.22393 6.33133 5.84935 5.96337 5.90147 5.80502 4.64611 9.12723 5.90361 5.70056 4.97312 4.83538 5.513 5.71578 5.513 5.96924 4.81343 5.08052
COG0504	6.033	0.901	6.66587 5.29681 6.34383 8.20075 5.30322 5.28538 9.00504 5.59433 5.59588 5.80667 6.22468 5.39727 6.07472 7.54541 5.51679 5.64769 5.49195 4.95208 5.52266 5.64101 5.3758 5.78515 7.0874 5.76331 8.27658 5.37211 5.68779 5.75925 6.56968 6.19995 5.95552 6.37069 6.0329 4.47351 5.73324 5.6259 5.66344 5.58429 6.46843 7.55577 5.54654 5.58429 5.83664
COG1087	6.033	1.012	5.6408 5.32875 4.94535 5.79316 5.95541 5.62472 5.97175 5.65265 6.54453 5.14658 8.88279 6.57118 4.88494 5.06829 5.43113 5.43599 5.59807 5.83712 5.88005 5.94361 5.79471 5.99493 5.79471 8.30671 6.01656 5.6511 6.00326 6.17288 9.09407
COG0498	6.034	1.198	8.63285 6.27686 5.18087 5.54152 7.38321 9.13407 5.11374 5.29275 9.43821 5.90654 5.82537 5.17136 5.37398 5.9693 5.26706 5.49564 5.65036 4.77018 5.57132 5.26017 6.0831 7.40778 5.94302 5.67925 8.81385 5.39433 5.63487 6.23777 5.444 7.29995 5.25227 6.3229 5.19673 4.43084 4.42736 4.52552 6.14361 5.40854 5.2041 8.71136 6.16423 5.82158 6.11301 6.2399 6.55644 5.68929 5.19395
COG0172	6.036	1.152	5.25756 7.60154 6.1364 5.46386 5.32042 9.41658 5.82932 5.52197 5.58819 5.64219 5.17168 5.32191 6.70095 5.13259 9.24307 7.32388 5.16853 8.74095 5.26007 5.54691 5.54477 5.33959 6.72093 6.23686 5.45211 5.84406 5.32026 5.09494 5.58136 6.56242 5.248 5.37222 7.35736 5.34317 4.60131 5.91792 5.7224 8.91847 5.29665 6.02526 6.37929 5.63984 5.29665 5.39983
COG0502	6.036	1.291	5.55679 5.36693 5.55364 9.07612 5.57708 5.16837 5.48763 5.57917 5.59893 8.90902 8.64284 8.30628 4.81157 5.68395 5.95028 5.48085 5.23374 5.22941 5.22941 5.66285 5.3264 4.7502 8.49726 5.65452 6.17021 8.75633 5.34108 5.95034 5.25825 5.49959 5.02081 5.5765 5.27646
COG2316	6.036	0.981	7.42289 5.37831 5.30632
COG3240	6.036	1.356	4.54972 6.51307 5.168 8.43061 5.51695
COG3758	6.036	0.931	5.36415 4.89477 6.64146 5.77976 7.50193
COG1432	6.037	1.433	4.75709 4.98252 6.14126 5.58574 5.16463 4.90503 5.42878 8.33613 5.1343 9.27709 8.56887 4.49471 5.38397 9.4968 6.18164 5.91231 5.34258 5.90852 5.34002 6.32711 5.85373 4.58342 4.77343 5.95733 9.23228 5.34418 7.37066 5.03688 4.86171 5.17884 6.28257
COG1401	6.038	0.953	5.90521 8.32326 5.61714 5.89875 5.26728 5.07026 5.76299 5.45008 5.94553 5.5923 7.58306
COG2870	6.038	1.162	9.2788 5.32506 5.58365 5.11299 5.82334 6.39782 5.34728 5.24052 5.95279 5.78942 5.21633 5.25676 8.75061 6.05864 6.48642 5.77613 5.25676
COG3850	6.038	0.338	6.39697 5.49852 5.57473 5.59172 6.51345 6.15969 6.08572 6.19627 6.16663 6.19627
COG0766	6.041	1.077	8.74559 5.39481 5.87781 5.49334 5.78809 9.6113 5.70376 6.02852 6.07664 5.82729 5.49633 5.34295 8.13645 5.10321 6.26799 5.03272 5.5632 5.40234 5.45446 6.00956 8.80295 5.25398 5.73223 5.23374 5.16223 5.97522 5.39385 5.37831 5.71546 6.61615 6.31804 5.98548 6.22036 5.71546 5.57618
COG0160	6.043	1.032	5.38157 5.45996 6.083 7.52618 4.83325 5.54819 6.5935 5.35913 5.7333 5.85357 5.05371 5.37745 9.73109 5.62125 5.62269 8.94036 6.10986 9.52585 5.76977 5.94019 5.77928 5.73906 5.08757 5.53495 5.18786 6.38597 6.25411 5.9403 8.47018 5.55449 5.94889 5.58739 5.60069 5.51925 5.83311 8.81993 5.71904 5.67946 5.6173 6.1011 8.6289 5.82008 5.95173 5.01285 4.78689 5.31534 5.57826 5.87658 6.19002 6.07862 5.57724…
COG1445	6.043	1.453	5.4323 5.00276 5.76235 5.7945 6.21982 5.75215 5.95552 5.41404 5.42269 5.52245 5.41404 8.83996 9.79902 8.92413 5.90916 5.05873 5.31491 5.03421 8.59526 9.27752 5.64891 5.75183 5.57639 4.42395 5.18412 5.20383 5.18412 5.40458 4.42395
COG2739	6.044	2.154	4.49385 4.71805 4.4875 9.72933 4.4946 8.33816
COG0050	6.045	1.376	8.04459 8.04459 9.15271 9.15271 5.41916 5.41916 7.24121 7.24121 7.65072 7.65072 9.21973 9.21973 8.19669 8.19669 5.71813 5.71813 4.7917 4.7917 4.90001 4.90001 5.77944 5.77944 5.21627 5.21627 5.21627 5.21627 5.38659 5.38659 5.3218 5.3218 5.09301 5.09301 5.08735 5.08735 5.08735 5.08735 5.23363 5.23363 5.22509 5.22509 5.13921 5.13921 4.87474 4.87474 6.07739 6.07739 6.96579 6.96579 5.19715 5.19715 8.8…
COG1357	6.045	1.541	4.96618 9.097 9.99919 5.40031 5.0841 4.60115 6.00935 5.10236 5.13862 6.93423 6.23125 6.59858 10.0524 8.77401 8.90464 5.94468 5.35294 4.89429 5.49874 4.54512 4.97824 5.35257 7.37301 5.23064 6.42837 5.2919 7.05242 5.125 5.66146 4.64425 5.78553 4.49738 5.44992 5.65687 4.48611 4.92185 4.19318 9.07628 6.7832 5.68085 4.5009 6.57625
COG0040	6.046	1.272	5.13846 4.98551 4.70887 9.0162 5.56581 6.08957 6.66533 5.62846 5.06524 6.35072 5.07 5.16629 5.10717 8.42543 8.42543 8.96258 5.29366 4.91336 6.56856 5.97026 4.31238 5.84951 5.66381 5.47759 7.36132 5.37916 5.48021 6.64616
COG0336	6.046	1.190	5.27812 4.95122 7.4897 5.40186 5.36821 9.56062 5.15796 8.92333 5.41815 5.46899 8.29699 5.09515 6.64338 5.92721 6.72061 5.49201 5.47871 5.06994 5.51513 6.72525 5.23983 4.91832 5.21254 6.2344 6.44338 5.05777 6.01902 5.43118 6.40364 8.29496 5.77068 5.08543 5.41954
COG0711	6.046	1.434	5.65057 6.19531 4.81146 5.06364 9.09652 4.93296 5.50803 5.49746 8.8539 4.93846 9.47853 5.07881 4.77968 6.32589 5.57121 5.44271 5.45099 5.47198 5.56165 5.08559 7.40799 7.37269 5.03544 4.67971 5.35128 5.35289 6.07835 5.90222 5.6762 5.25985 8.78325 5.69703 9.41199 5.07881 5.02743 8.74324 5.07747 5.03341
COG0856	6.048	1.192	5.16538 5.75423 6.2712 7.47165 7.46706 4.15863
COG2453	6.048	1.200	8.65705 6.00972 5.93811 6.10425 5.14354 4.92302 5.32228 4.79239 4.89221 4.89109 5.40213 7.57312 8.24566 6.59601 6.23061
COG0683	6.049	1.735	4.85061 4.8396 4.97371 4.88532 4.48713 4.44408 4.66684 5.40533 4.18207 8.93919 8.76477 9.27394 9.63875 9.59544 9.54454 9.71758 9.48548 5.7381 5.50114 5.55262 5.64128 6.05165 5.22952 4.30101 6.06313 5.40907 6.30591 5.39492 4.95576 5.70552 5.46349 5.15587 5.99071 5.49409 5.08319 5.57009 5.31903 5.19048 4.80857 4.35852
COG1582	6.052	1.631	5.44971 4.85087 4.67794 9.15078 6.1317
COG2146	6.052	1.414	6.08722 6.08722 4.94828 4.94828 5.35257 5.35257 6.36444 6.36444 9.26929 9.26929 5.82387 5.82387 5.89805 5.89805 6.06446 6.06446 6.20247 6.20247 5.26535 5.26535 6.19275 6.19275 5.83765 5.83765 5.79551 5.79551 6.02575 6.02575 5.14508 5.14508 5.58055 5.58055 5.76011 5.76011 4.94567 4.94567 5.12981 5.12981 5.25264 5.25264 9.01604 9.01604 9.27864 9.27864 5.6221 5.6221 5.91642 5.91642 4.75682 4.75682 7…
COG3245	6.052	0.988	6.49625 5.73239 5.73239 5.50248 6.17726 5.32431 8.40641 5.04735
COG2925	6.053	1.223	9.24574 5.38456 5.43054 5.92705 5.68742 5.87738 5.46637 5.40362
COG1100	6.054	1.583	4.68857 8.72007 4.22213 4.22004 9.44446 9.15874 6.18281 4.95939 9.25076 8.88573 4.74182 4.19799 7.33878 4.1652 8.52588 4.77194 5.60544 4.80126 5.53885 5.58413 6.24759 6.2602 4.94369 6.0399 5.11048 5.22439 9.22304 6.28348 4.87293 4.69023 6.03627 5.98606 4.384 5.4982 5.90158 4.77829 9.40414 5.52784 5.24693 5.07245 6.30917 8.67574 5.87001 5.19432 9.42566 5.19416 6.01912 4.43895 5.77677 5.11918 5.674…
COG2025	6.056	1.559	9.23046 4.72462 7.46305 5.44186 4.83918 4.83528 5.04602 4.80697 4.69931 4.90342 4.96601 4.95731 5.80988 4.69365 5.79514 9.06891 8.49144 8.81486 8.9824 4.09379 5.42883 8.719 4.79213 5.07822 6.37593 6.21843 6.37593 6.63511 4.98289 6.45112 5.00548
COG0864	6.057	1.231	6.09587 8.45053 6.52525 7.68469 5.32998 4.47335 5.11774 7.26732 6.15296 9.17658 5.69746 6.16134 5.2982 5.28292 5.1665 4.65722 5.66008 5.21638 5.66008
COG0005	6.058	0.830	6.04567 6.22255 5.06359 5.2676 5.01344 6.31868 7.03602 5.43556 6.0525 7.46492 6.16428 6.23948 7.52025 5.64235 5.4158 4.9478 6.46346 5.27972 5.93933 6.02874 4.9493 5.06765 5.16778 7.54824 6.61994 8.07749 6.34132 6.23504 6.23296 5.93052
COG0813	6.058	1.147	5.56128 5.08249 8.34761 6.15061 5.22263 8.124 5.07907 8.63723 6.44119 5.5711 5.06941 5.7874 5.49628 5.1007 5.80481 5.31737 5.31737 7.43229 5.55513
COG0388	6.064	1.219	5.69976 5.60544 5.3311 5.12538 5.18391 5.29553 5.34012 4.93306 4.97018 4.81012 5.09483 7.75358 5.68053 5.26712 8.46377 9.24868 6.15547 5.09921 5.20896 5.6597 5.847 5.72929 5.58696 8.50046 6.4069 5.89218 5.20778 6.0541 8.9864 5.67594 5.95541 5.16164 4.92868 5.0136 6.02537 5.85159 5.59311 5.30995 5.87498 5.25569 5.0418 5.45847 6.14933 6.21571 8.76194 5.29852 5.44159 10.0287 6.67719 5.76037 5.06775 …
COG1384	6.064	1.036	5.80481 8.05036 8.53795 5.2825 5.56384 5.21943 5.78729 5.82574 6.02489 6.47542 6.15493 6.04358 4.35975 5.76454
COG3191	6.064	1.456	5.37799 5.37799 5.3335 5.3335 4.42512 4.42512 5.5813 5.5813 8.78559 8.78559 8.87222 8.87222 4.76879 4.76879 5.52747 5.52747 6.01181 6.01181 5.95541 5.95541
COG2089	6.065	1.197	5.3116 5.04324 6.31398 5.54093 9.31725 6.06671 5.14295 5.28618 6.64258 5.98169
COG0024	6.067	1.089	5.1642 9.38572 7.54551 5.7828 6.24028 5.54846 8.69571 5.71006 5.52469 5.9662 6.28717 5.66285 5.69463 5.88924 4.7949 6.44226 5.11865 5.36218 5.23518 6.01255 5.21553 6.00834 6.00834 6.57529 5.79477 5.84935 5.99536 5.44581 8.25341 5.34637 5.04004 4.82508 6.40215 5.52971 5.43668 5.66232 5.81901 5.86526 4.0492 5.80577 5.85159 6.63206 8.08187 5.54702 7.60693 5.88924 5.54702 5.79573 9.59101 6.07584 5.82…
COG0467	6.068	1.563	4.24776 8.82036 11.1977 5.045 5.72096 5.63866 4.91811 5.07667 6.60098 4.92868 4.92687 4.94134 8.71996 8.42484 5.85207 4.7948 4.76558 4.94577 4.6623 5.73992 5.4981 7.67262 5.34301 8.58078 6.36722 5.27331 9.07484 8.87254 7.67668 5.22039 7.60506 5.39764 4.95074 5.38974 5.01307 4.78209 4.33529 5.0183 4.33529 6.19664 7.58092 5.88502 5.90425 5.59193 6.09539 5.48069
COG1350	6.068	0.690	5.38952 6.35772 6.89092 5.77404 6.13651 7.61761 5.95829 5.67669 5.65676 5.22124
COG1766	6.068	1.607	5.37825 4.32734 4.56371 9.37514 4.96067 5.3563 5.41153 5.03485 5.30973 4.97322 8.96189 5.1532 5.59989 4.68174 7.4363 5.36896 6.2932 9.17738 6.3528 5.31833 5.19854 9.27388
COG2703	6.069	0.918	4.8106 5.87381 6.86261 6.5739 7.58744 5.67044 5.10498
COG1797	6.070	0.925	8.5418 6.09966 5.71685 5.7632 6.01197 5.82232 6.12396 6.27398 5.34231 4.45407 5.8219 6.86443
COG3403	6.071	1.837	9.10801 5.14514 5.78414 4.2453
COG0474	6.072	1.114	9.12712 8.66842 5.45788 6.32354 5.05285 5.50744 5.74232 7.32441 6.29865 5.79311 6.28962 5.1539 5.52352 5.03822 5.50958 5.5938 5.81394 5.8408 8.3882 6.30068 5.34327 5.01814 5.95733 8.89006 5.35582 5.30835 5.30835 5.32554 5.81431 6.11563 5.7035 7.03634 4.95373 5.44175 5.98494 6.28247 5.7546 4.90353 5.59391 7.97949 5.59391 8.7575 5.37879 6.07429 5.19582 5.48784
COG3105	6.072	1.169	5.99376 5.63129 8.63836 5.28837 5.43956 5.43956
COG3349	6.072	1.625	8.85881 4.84863 5.48539 5.09531
COG1244	6.074	1.470	5.50018 8.45362 5.01542 5.92817 8.61411 5.28912 5.28223 4.50875
COG0769	6.075	1.041	5.17045 6.13961 5.21793 5.57548 9.73819 5.54536 5.38926 5.51353 5.96353 5.39193 5.68753 6.76563 6.33651 5.7546 5.32618 8.81828 5.05173 5.09034 5.98708 6.14553 5.20276 6.22228 7.06273 6.20038 6.29374 5.61527 6.06794 5.74414 6.49086 6.06206 5.87386 5.27102 8.90261 7.02999 6.09629 5.3805 5.14637 5.5836
COG3809	6.075	0.296	6.37667 5.6738 6.17501
COG0826	6.076	0.964	4.81824 5.41233 4.81915 5.01194 7.91529 5.42493 6.27681 7.52255 5.28992 5.02962 6.48872 8.77315 6.49112 5.13184 5.92486 5.75177 5.57196 8.51515 6.05378 5.69164 5.04473 5.53073 6.28989 6.25518 5.62349 6.73038 5.73821 6.50506 5.32479 6.40754 6.98641 6.73038 5.73821 6.50506 5.33355
COG2876	6.076	0.866	5.39251 5.56859 5.77378 8.67707 6.1568 6.17282 6.6295 6.59008 5.30306 6.08529 5.32608 5.46968 5.84358
COG3713	6.076	1.904	9.68842 9.46689 5.17675 5.38338 4.54838 4.90305 5.60197 5.38338 4.53514
COG0649	6.078	0.949	4.42608 6.00577 6.23061 5.79268 5.88459 6.9424 6.08866 4.94652 8.53208 5.95947 5.52651 5.4636 5.39625 6.31563 6.31563 5.59588 5.62456 5.80641 5.4017 9.10443 6.34121 6.34746 6.40541 5.39625 6.51574 5.65831
COG3609	6.078	1.457	5.48661 5.56865 5.78483 4.44846 6.52808 5.81607 7.27394 8.85027 9.09439 5.92176 5.28714 5.154 5.39107 4.37022 4.39158 4.20552 6.61572 7.75129 5.46915 5.92972 5.22733 9.14731
COG0034	6.079	0.930	5.61965 5.96502 5.83648 5.96064 5.96214 5.70243 5.58766 5.21798 6.86256 6.08465 5.7035 5.89277 5.84529 6.2391 7.99273 8.70965 5.60352 5.1979 5.70152 6.19841 7.40757 5.94809 5.67647 4.47239 6.56333 5.81907 5.28613 8.57881 6.09822 5.28186 5.42424
COG1337	6.079	0.726	6.14089 5.03891 7.37531 6.46143 5.76662 5.69084
COG3265	6.081	0.864	5.8816 5.35246 5.35246 6.33785 8.50425 5.32682 6.45283 5.98169 5.98169 6.26912 5.44538
COG2096	6.082	1.348	5.49281 5.85805 7.39902 5.28885 5.16757 5.32405 5.3555 5.69249 5.71717 5.53233 5.49644 8.88247 9.51175 4.67511 5.8423
COG0639	6.083	1.284	5.81239 6.36936 10.2123 5.0999 4.87197 5.47433 7.58316 7.60068 5.1775 5.95872 6.45844 8.76188 6.23638 6.38303 4.97424 5.03272 5.10941 6.79906 5.2731 5.80395 5.39903 5.65442 6.15355 6.41288 5.72448 7.6535 6.52744 5.83845 5.7004 6.15055 5.45612 6.22441 5.69233 5.01488 5.21852 5.0465 5.37126 5.14695 4.65076 8.57774 5.17996 4.60894 4.62379 4.90123 9.36991 5.25654 8.50372 8.541 4.83672 9.35608 5.72795…
COG1171	6.083	0.990	6.87928 5.57329 5.5624 5.18925 5.80577 6.91367 5.49762 5.91957 5.39262 4.75485 5.25425 5.35913 5.98393 6.17069 6.01725 5.8557 6.04684 6.79538 4.60814 5.96038 6.0125 5.5123 6.2171 5.97127 5.46792 9.20707 8.95308 8.67232 6.46111 5.62584 5.63433 5.48394 5.52613 6.45005 5.87445 8.14414 5.71781 6.05352 5.90516 5.96187 5.63433 5.47465
COG1947	6.083	1.287	5.86809 6.14511 10.061 4.93792 5.82627 5.9231 5.31086 6.08764 6.39104 5.04826 6.26944 6.26944 6.01245 5.88032 4.77439 5.41649 9.22998 7.56656 5.31166 4.77621 5.07571 4.91464 8.06617 6.02126 5.88171 5.09056
COG0311	6.084	1.309	6.04438 9.50513 5.30904 5.10305 7.88341 8.72696 5.89031 4.98492 4.5534 5.15641 5.10263 5.974 5.2434 5.24613 6.15376 6.65065 4.40915 6.78587 6.50298 6.44621
COG1645	6.085	1.213	5.03186 5.36907 7.13418 7.31902 7.31763 4.33588
COG1140	6.086	0.866	8.21885 5.23219 5.75375 5.8125 6.24204 5.59503 6.24065 5.59503
COG3745	6.086	0.724	7.51502 5.90927 5.58472 5.63562 5.78296
COG1247	6.088	1.057	9.11596 5.3147 5.44629 5.52459 6.29566 5.61313 5.30482 5.5757 6.26207 6.78421 5.73046
COG2808	6.088	1.163	5.5186 5.13398 5.58301 6.62037 5.93982 5.65933 9.18368 5.36426 5.78547
COG0039	6.089	1.268	5.19732 5.85106 6.22137 5.03555 5.08009 4.89568 5.42536 5.17718 6.95127 6.10954 5.49163 7.40762 5.02893 5.7043 5.66397 4.94941 5.35449 5.41815 8.75713 5.66232 4.94513 8.33074 6.63729 5.30252 8.9511 4.63623 5.09317 6.4719 5.43962 5.8023 6.46586 4.13107 6.74501 9.21583 8.44326 6.70507 5.47481 8.21389 5.56672 5.47481 7.39582 4.89872
COG0407	6.089	0.975	5.17622 5.34498 5.32399 5.78248 5.51027 7.36949 6.12695 8.14392 5.37126 6.24914 6.41828 5.82136 6.46319 9.29119 5.35214 5.5648 5.01002 5.88331 6.03878 6.41347 5.90414 5.11694 5.78307 7.42738 5.89533 5.53244
COG1125	6.089	1.054	5.12346 8.8327 5.24421 5.65842 6.27189 5.42878 6.73033 5.31646 5.12148 5.60363 9.07142 6.90721 6.73967 5.44261 4.92297 5.41339 5.78419 6.64894 6.0015 6.59617 6.06751 5.33334 5.78093
COG1543	6.089	0.315	5.94569 6.16375 5.49356 6.09656 6.45433 6.44514 6.32765 5.78259
COG2107	6.089	1.391	4.78422 5.53372 5.20223 8.97583 6.19777 5.22797 4.86866 8.55595 5.48656 5.32271 5.3265 7.58461
COG3007	6.089	2.083	4.99437 4.43815 10.1847 5.19443 5.63487
COG0404	6.090	1.130	5.65778 5.7788 5.6142 5.99717 5.59497 5.50242 6.47072 5.88828 6.47088 6.36076 6.50672 5.93074 5.56849 6.15915 7.44447 5.38349 5.70024 5.37259 9.22908 5.03881 5.83194 5.48341 5.85805 5.3696 5.52966 5.52186 5.15641 5.38317 6.87276 6.12081 4.41759 4.76051 8.50917 8.90731 4.38346 5.39727 8.9385 5.31331 6.51553 5.76881 8.67707 5.96924 5.40303 5.93682 6.9831 5.46082
COG1563	6.090	2.046	9.98349 8.51846 5.21312 4.66571 4.73803 4.93232 4.57695
COG0041	6.091	1.042	6.53668 9.29744 5.25077 5.23443 5.32031 7.51304 5.33361 5.59407 5.74825 5.56854 5.90809 6.6743 5.25873 5.25873 5.61698 7.58167 8.99826 6.51606 5.39043 5.97875 6.0211 5.73757 6.39382 5.95301 4.16226 5.92278 5.84876 6.42944 6.37165 5.84876 5.55118
COG1925	6.091	1.654	9.50994 9.6912 5.07245 5.14135 4.82764 9.6912 5.07245 5.34434 4.9109 6.11119 5.81298 6.42218 9.51026 9.5101 9.38021 5.29612 5.22407 4.89344 4.87181 4.76761 7.75129 4.66481 5.36752 5.36052 5.07977 4.93103 8.78068 7.72907 5.16511 5.16511 5.34541 5.33451 4.69792 5.89549 7.24906 5.91952 4.3471 5.61238 6.18703 5.3712 4.30816 5.2966 7.7923 5.3712 4.30816
COG3785	6.091	2.069	5.09595 4.79891 9.66887 4.79891
COG3519	6.092	0.371	6.83527 5.81656 5.77095 6.02462 5.84539 6.25742
COG3751	6.093	1.365	5.51043 5.92225 5.88427 5.06797 9.05412 5.11785
COG2853	6.094	1.682	9.50684 5.44154 5.39823 4.78315 4.78315 5.27588 5.47486 7.29627 8.5724 4.41973 8.58201 4.84286 4.84286
COG0171	6.095	1.191	6.30767 8.55873 5.63305 5.85154 5.60897 5.44731 5.27753 5.97261 5.68881 5.74259 5.54499 7.62146 5.44822 5.58333 5.03427 9.11516 5.29665 5.18744 8.09479 4.90492 8.66944 5.7726 6.61625 4.82166 5.85693 6.02484 5.33692 5.28661 5.72411 5.5122 8.5136 5.50937 5.58194 7.49718 5.88961 4.41578 5.33318 8.40097 5.79567 5.33323
COG0413	6.095	1.160	6.39259 5.22754 5.32463 9.03692 5.14076 5.92769 5.7154 8.57875 5.31737 5.70718 5.82409 6.15654 5.47038 5.89661 6.69118 5.5123 6.59329 5.02129 4.08258 5.42878 8.33902 5.21969 7.42968 8.26857 5.44314 5.83242 6.10457 5.09056 5.99157
COG2127	6.097	1.389	7.49344 5.35668 7.83775 5.35283 5.75615 5.10855 5.46616 4.74961 5.52325 4.73311 6.61246 4.87448 7.43614 8.6101 9.33306 5.52314 5.08265 4.903
COG3297	6.097	1.586	5.11763 5.03635 4.97152 6.22543 9.13182
COG1556	6.098	1.386	6.64146 5.83653 5.24394 6.80253 5.41398 6.7361 5.05723 5.25836 5.07977 5.30925 3.81998 9.06272 6.37651 8.72701
COG1074	6.099	1.129	9.12942 5.25211 5.27369 9.54673 5.64154 6.19253 6.45913 6.34725 5.34263 5.56672 5.22092 5.55262 5.56213 5.45585 5.84016 7.84629 5.95167 6.18543 6.45475 5.2841 6.60103 5.11614 5.64144 5.89042 5.13189
COG2812	6.099	1.243	6.18516 4.80339 4.86572 5.44987 5.54306 9.31693 5.14952 6.23301 6.99431 6.22532 5.61628 6.30287 5.76427 5.80651 4.7415 8.91233 9.05225 5.34984 6.71164 4.79015 4.76334 4.68355 5.57286 8.79799 5.55118 5.13253 5.53799 6.05736 5.95087 5.85447 5.3821 6.30746 8.46388 6.30826 6.00177 5.91285 5.57762
COG3596	6.100	0.701	4.86417 6.2556 6.50949 5.45964 6.02121 5.64731 5.64731 6.65081 6.45449 7.49125
COG3723	6.100	1.649	4.76841 5.19641 4.88938 4.89819 8.42505 8.42505
COG0337	6.101	0.868	5.81639 5.44886 6.7668 5.37484 6.6844 8.76103 5.39716 7.61526 7.56869 5.80379 5.71076 5.57441 7.57547 5.54403 5.41051 5.91092 5.90756 5.44608 5.61313 6.01747 5.20303 5.75476 5.89832 6.19461 5.58707 7.73793 5.4927 5.61238 6.54688 5.72272 5.44309
COG1042	6.102	1.074	5.89976 6.6013 6.74368 6.57524 8.87681 8.83574 5.98986 5.84855 6.35862 5.41852 5.44149 8.38687 5.38616 5.43572 5.05499 7.38188 6.7181 5.55973 5.81842 5.63663 5.21563 5.66568 6.30751 5.89666 5.79033 5.29243 5.51455 7.37803 5.37174 5.64448 3.93208 5.28335
COG3374	6.106	1.759	5.79797 9.4757 4.79549 5.85319 4.60862
COG3531	6.106	1.515	5.23742 4.81915 5.69463 8.67424
COG1416	6.107	1.909	4.90497 5.76069 4.58283 5.94751 5.12143 4.89653 4.59196 9.74669 9.41199
COG1553	6.107	1.489	9.13658 6.09122 5.1202 9.22982 5.34317 5.15609 7.50135 5.18129 6.32808 4.91309 5.55775 4.95277 4.87517
COG0076	6.108	1.403	5.52485 5.50787 5.34178 5.57393 10.1053 5.58221 5.17521 5.97261 5.292 5.0466 6.55307 8.99927 5.06332 8.65876 8.96103 5.33291 6.66966 6.62688 4.4499 4.73333 8.16806 6.1042 5.19603 5.25206 5.18156 5.24266 5.62947 6.04663 6.03061 5.21627
COG0663	6.108	0.690	6.12759 5.15779 6.41817 6.34458 5.71364 6.26863 5.20212 5.97036 5.20885 6.0971 6.0971 5.96769 6.25657 5.16746 5.9952 5.81453 8.70116 5.42392 5.72251 5.98986 5.73735 5.77404 6.34757 6.48931 6.07969 7.47112 6.0549 5.80822 6.14553 5.84705 5.95301 5.99381 6.83762 7.47245
COG2135	6.108	1.607	5.80475 5.16207 5.07998 5.15032 8.69635 5.35678 4.42977 4.29123 4.29123 7.32238 5.14498 7.54455 6.25058 8.87964 9.47367 5.47252 5.48934
COG3102	6.108	1.540	9.51699 5.6204 5.76929 5.13478 5.35785 5.24933
COG2191	6.109	0.720	5.5437 7.27378 6.53572 5.23764 5.24517 5.97245 7.22166 6.02815 5.92609
COG0830	6.112	1.233	6.5346 4.92794 4.75506 6.72985 5.51412 5.99098 8.78068 5.50835 5.50835 8.31472 4.98465 5.79754
COG2607	6.113	1.183	5.28447 5.70189 5.79092 5.64106 5.5037 9.19591 5.7412 6.04465
COG1010	6.115	1.545	8.90052 4.85354 6.54976 5.0959 5.82451 8.65966 5.66825 7.38684 4.4907 3.97021 5.86553
COG1197	6.115	0.979	8.97657 8.97657 5.32549 5.32549 5.48528 5.48528 9.66177 9.66177 5.76828 5.76828 6.1089 6.1089 6.2548 6.2548 5.79562 5.79562 5.77928 5.77928 5.78638 5.78638 6.29673 6.29673 5.15934 5.15934 5.33088 5.33088 5.61084 5.61084 5.62846 5.62846 5.61271 5.61271 6.10495 6.10495 7.45916 7.45916 5.52838 5.52838 5.43844 5.43844 6.11867 6.11867 6.32124 6.32124 5.89912 5.89912 5.89811 5.89811 5.6981 5.6981 6.295…
COG3488	6.116	0.955	5.57164 5.31753 7.45777
COG0391	6.117	1.525	4.96885 6.86438 5.64368 9.63058 5.17227 5.48923 9.77013 5.94873 4.57156 5.80646 6.14687 4.9972 5.40613 5.54744 5.94852 4.17048 5.58173 5.88689 5.63375 9.39517 5.88689
COG0166	6.121	1.238	5.40373 7.53964 5.12901 5.00799 9.31479 5.2355 5.08735 5.51118 6.26324 5.24672 6.595 8.56156 4.87891 9.24157 5.23037 5.45372 9.05214 6.34618 6.08588 6.12257 6.37208 6.00615 6.04038 6.10516 5.35502 4.8694 4.99582 6.49641 5.34343 6.23915 5.60769 4.25113 5.74029 5.93608 5.79904 5.75695 8.6971 6.71265 5.79904 5.41553
COG3413	6.121	1.853	4.43773 4.9321 5.04495 7.35347 8.25538 5.52218 9.2475 9.27143 7.59118 5.51487 8.48604 8.87249 9.39944 4.51677 4.91378 4.75346 4.3424 5.13942 4.68307 4.62667 4.62667 4.62667 4.62667
COG3025	6.122	1.114	6.05528 5.12645 8.8994 5.44496 5.56491 5.74713 6.45977 5.67717
COG0399	6.123	0.964	4.42758 5.53986 5.91968 6.359 5.71252 5.59375 4.74358 5.20426 5.97464 6.27462 5.95685 8.33757 8.08278 6.16738 4.84932 5.17595 7.01188 6.22009 5.63268 7.68533 5.71781 6.46111 8.80749 5.43721 6.7166 5.26525 6.23488 8.12374 6.04016 5.62216 6.29972 5.78553 5.83503 6.13758 7.54252 5.0568 6.58122 5.35358 5.84374 5.23721 6.36092 5.66926 6.29619
COG0083	6.126	1.461	6.31099 5.47914 4.9062 9.30043 6.45182 5.75161 5.88427 9.51571 4.96852 5.40811 5.09894 5.33612 7.46658 5.8478 4.91608 6.0564 5.61655 4.79293 5.37377 4.69861 6.00337 5.20938 5.36859 8.99436 9.57867 6.96152 4.87229 5.36143
COG0771	6.126	1.278	8.74885 5.35711 5.57591 9.55854 6.90924 5.9388 5.33697 6.17053 5.68058 5.38739 8.56546 4.99128 5.45484 4.99763 4.68814 5.26872 5.13542 5.53783 5.82195 8.04187 5.26071 5.19 5.64021 6.7949 5.34114 7.54925 5.11555 6.8914 8.51899 6.03691 5.11555 5.41505
COG3131	6.126	0.292	6.35259 6.02158 5.86964 6.50111 5.81837 6.50111 5.81837
COG3579	6.126	1.660	4.73055 5.02887 5.83001 8.91532
COG0612	6.129	1.302	5.42894 5.92273 5.09061 5.29772 5.46274 8.88621 4.41476 5.10402 5.36127 5.45265 5.98799 7.56949 5.51444 4.90855 6.03595 8.05655 7.99204 5.62526 4.97226 9.00904 6.6978 9.09652 8.73935 4.53679 5.05937 5.94719 5.59594 6.03958 5.15342 6.67057 5.69271 6.85508 5.13622 8.56487 5.21334 5.66558 5.02396 6.28674 6.59404 5.85917 6.39035 7.41109 5.82777 5.61452 6.19499 8.41608 8.28454 9.02966 4.98161 4.99464 …
COG1634	6.129	1.394	6.20369 8.81919 5.75375 4.83303 5.04543 6.09453 8.31466 5.3194 4.78096
COG1106	6.130	1.165	5.84689 8.92349 5.20501 5.53244 5.6063 5.99221 5.80374
COG0029	6.132	0.737	7.17381 6.36578 5.31999 6.27157 6.33731 6.55836 5.8047 6.24583 6.37806 6.15947 5.40549 4.55089 5.84422 5.95215 8.30617 6.24033 5.80822 5.84806 5.92935
COG3159	6.132	0.970	5.24768 5.28431 6.06863 6.05699 8.36908 5.94964 5.94964
COG0283	6.133	1.424	5.02182 8.96867 9.03639 5.42611 5.1484 5.31278 5.46648 5.07902 5.17173 5.28298 6.03814 5.2794 9.53883 5.20922 7.53019 8.57496 7.37259 4.99144 5.05285 5.75396 4.99902 5.1367 5.76748 8.85881 5.20127 5.2081 5.46125 6.37288 5.46125 6.27195
COG0394	6.134	1.398	5.17958 5.30033 5.39342 4.98465 5.27534 4.64457 4.73103 4.88868 6.35723 4.92147 5.35556 8.25592 5.65895 5.05835 4.86065 5.26146 6.54613 6.54613 8.75772 5.52945 5.63642 8.32134 5.75898 5.91103 5.40373 7.3862 6.15152 4.05021 6.6092 6.71826 7.44196 9.19607 9.75112 5.66905 6.53273 5.125 5.94959 5.06823 4.67992 7.44196 9.19607
COG0618	6.134	1.671	4.87453 4.28568 4.0578 4.87725 5.77874 5.68534 5.40998 4.66256 5.65399 5.86718 5.28255 4.94102 4.84874 5.0097 5.21478 8.98747 9.18657 8.87649 8.80861 9.05369 9.34566 8.73374 5.51631 5.30071 5.1422 6.62709 8.36294 6.28006 5.82045 4.64056 4.24429 5.93132 5.11747
COG1064	6.134	0.847	5.63177 5.92006 5.39203 6.52637 6.83201 4.97013 7.00611 5.25382 5.57281 5.56357 6.13117 5.47999 6.00956 5.08287 4.87816 8.50153 8.02691 6.09699 5.67044 5.52192 6.09645 5.83856 6.77807 8.64653 6.14981 6.1646 6.09491 6.12374 5.77869 5.8918 6.09977 6.85909 6.52418 6.74533 5.60891 5.72876 5.7624
COG1251	6.134	1.211	8.505 8.71254 5.11651 5.54039 5.11603 5.4699 6.25785 5.34258 5.75252 5.91199 5.74953
COG1931	6.134	1.880	7.39064 9.9626 5.00303 4.46811 6.04695 6.03867 4.02789
COG0408	6.135	0.814	6.02612 5.52122 8.45907 5.68491 5.86505 6.21267 6.02831 5.84833 6.24321 5.45916
COG2062	6.135	1.388	5.82099 4.81023 5.76352 8.56102 5.89885 5.89885 8.88146 5.79535 6.24439 6.34308 5.03074 4.88772 4.5149 8.9637 7.50236 5.21387 4.47367 5.81981
COG0587	6.137	0.923	6.2313 5.88887 6.01464 5.95103 8.96125 5.82921 7.58359 5.96636 5.76464 5.51593 5.1744 5.23993 6.03237 6.01352 8.56455 5.62226 6.65075 5.25307 5.27887 6.78416 5.25302 5.24853 7.1964 5.47743 7.02363 6.14436 7.56388 6.31531 6.90651 5.16709 6.0493 5.16629 5.99477 5.14877 5.88935 5.61265 7.51748 5.90478 5.44239
COG2868	6.137	1.535	5.89928 4.46811 4.65589 5.02385 5.33441 6.08337 5.02903 8.9252 7.31651 8.63691
COG2266	6.138	1.393	4.72713 8.78592 6.01859 5.21088 6.0854 8.41742 4.91384 5.84288 5.23646
COG3397	6.138	1.033	6.7769 5.09953 7.6848 6.19862 4.93135
COG0468	6.140	1.494	3.65966 5.01488 8.82533 6.04129 4.48814 4.71079 8.63937 5.89335 9.05257 5.91231 6.53465 5.10765 5.05109 5.35118 6.48183 6.75927 5.17697 5.3562 5.12703 5.46867 5.32095 9.16066 7.37878 5.63749 9.06117 5.59476 9.46299 5.07219 5.12906 5.29948 6.39376 9.43164 9.74268 5.34407 6.13261 5.0215 5.93218 6.3614 5.44197 7.27491 5.89522 5.52795 7.32415 5.87082 4.7494 4.91683 5.28271 6.08038 4.79389 5.56074 5.1…
COG0526	6.140	1.730	5.43908 5.43908 5.61201 5.61201 4.66262 4.66262 4.26971 4.26971 4.23761 4.23761 8.31183 8.31183 4.74086 4.74086 8.62928 8.62928 9.2373 9.2373 9.2373 9.2373 5.3562 5.3562 5.29782 5.29782 4.54806 4.54806 8.82661 8.82661 5.65319 5.65319 4.70684 4.70684 7.01851 7.01851 5.23662 5.23662 4.71981 4.71981 4.29972 4.29972 6.25865 6.25865 7.34295 7.34295 4.77413 4.77413 4.6122 4.6122 4.16295 4.16295 4.83266…
COG3431	6.142	1.664	5.35673 5.38167 4.75875 4.70839 4.59522 9.09428 7.5798 5.25307 8.55061
COG1018	6.144	1.434	5.39566 5.71877 5.86948 5.48822 5.80571 5.60838 5.60838 5.26557 5.95883 5.33628 6.32957 10.0183 9.86012 5.46386 5.1132 5.63214 6.10463 5.62248 6.21715 9.3384 5.55225 5.91381 5.30872 8.70768 5.75962 5.44592 6.1465 9.49739 4.53946 9.19164 3.6321 6.6233 5.55198 5.85292 5.24949 6.02169 5.39032 5.3617 6.0846 5.80571 5.40725 5.24282
COG1853	6.145	1.196	6.33812 7.66941 8.90277 5.9647 5.64817 6.36722 7.57393 6.34303 4.78727 6.43339 8.70153 5.12052 5.75033 6.61321 5.6683 5.08853 5.94815 5.05387 4.75682 6.38308 6.38308 5.32501 6.18847 8.48855 9.02394 5.1947 9.15121 6.09469 5.20629 4.44275 4.90113 5.7914 5.68438 5.87632 6.21619 5.01178 5.01157 5.45414 5.94831 6.18254 4.97232 6.22377 6.36653
COG3407	6.145	1.349	9.43255 4.98182 5.79156 5.64913 5.58846 8.26441 6.29854 5.3523 5.84304 4.93573 5.45308
COG1029	6.146	1.181	5.63813 8.47344 5.8408 5.21003 5.56849
COG1546	6.146	1.422	7.51582 4.79859 6.52755 5.19529 5.05333 5.91594 7.41141 4.86145 4.70849 6.13704 5.48005 6.03947 7.37899 8.80285 6.21817 6.21817 9.99401 5.14503 8.75366 5.14583 4.60238 5.9686 4.82988 4.86369 8.44241 5.87418 6.62907 4.73877 4.98572
COG3146	6.146	0.552	5.53329 5.75642 7.01578 5.87124 6.55307
COG0245	6.147	1.285	5.7584 5.61308 5.2434 5.89293 5.61596 9.19271 5.21905 5.37371 8.95126 5.34589 5.36859 5.04511 5.49831 9.37242 5.48282 9.16376 5.70563 5.70563 6.38234 5.33553 5.93624 4.90236 5.74173 6.48738 5.86761 6.1669 5.87519 5.86761
COG1640	6.147	1.513	8.67115 6.9118 6.14516 10.7971 5.62088 5.07037 5.0559 5.77009 5.651 5.3986 4.8121 5.36757 6.10575 6.1951 6.0721 4.70086
COG0289	6.148	1.191	5.46899 5.68988 5.15443 9.62898 5.35913 6.24204 5.78189 7.6621 5.83712 7.50674 5.68422 8.31669 4.90887 5.68347 5.75386 5.62883 5.702 9.02565 5.43225 5.57991 5.30162 6.07045 5.36672 5.81495 5.36672 7.52538 6.44567 5.12025 5.2387
COG0635	6.148	1.061	7.89543 5.34285 5.34018 5.5523 5.87883 9.30037 5.08794 5.63001 6.81236 6.6296 6.37112 6.82112 6.10607 9.30075 5.97485 5.55038 5.4558 6.2901 6.00534 5.25174 5.74408 6.18089 6.17945 5.58344 5.24298 5.38114 5.63546 6.10115 9.00702 5.37398 5.59134 5.4245 8.40284 9.15078 6.24268 5.0183 6.8122 5.7929 6.35585 5.71711 5.35465 5.59909 5.57367 5.63562 6.24642 5.55599 5.78649 5.95386 5.75573 6.43654 6.30559…
COG1469	6.149	1.121	5.46744 9.50769 5.93202 8.07882 5.85143 5.23016 5.86131 5.8612 5.65607 6.39093 6.60402 6.06147 5.76593 5.75866 4.54806 5.81218
COG2128	6.149	1.394	6.14815 5.01435 5.77404 5.76881 5.16506 5.96144 6.02879 9.93425 5.14001 5.65377 5.28634 5.1258 9.74337 4.60099 4.88997 6.24396 5.65655 7.4191 5.96363 6.14746 6.10617 5.70942 5.30215 8.79147
COG0133	6.151	1.062	6.64995 5.50659 5.50483 5.63076 9.35965 5.68806 6.67559 9.22251 5.37713 5.67711 7.49456 5.74579 5.3068 5.22113 5.10439 6.11397 6.11135 5.79434 6.23066 6.51254 5.38958 6.64968 5.829 4.58486 6.32087 5.64923 5.79071 8.00459 5.74766 6.14569 5.64005
COG1975	6.151	1.022	5.99269 8.75302 5.35593 6.25464 6.67163 5.95525 5.08655 8.35135 6.91148 5.42568 4.80975 5.56266 6.24562 6.24273 4.53524 6.44669 5.77217 6.24396 6.24578
COG1765	6.154	1.197	4.88046 5.473 5.14845 5.8604 5.95904 5.75129 6.22858 7.50487 7.4951 5.76635 5.00441 8.37357 5.38295 9.46764 8.35237 5.07389 6.15269 5.42183 5.4637 5.17307 5.37703 5.7812 7.38273 5.98665 5.37703
COG3315	6.154	1.747	5.57457 4.91528 6.30495 9.41397 8.54431 5.12698 5.0528 4.87031 9.31698 5.39171 4.87255 4.41941 5.02663 9.35891 4.74972 4.86593 4.75602 9.31639 5.16864 4.91368 4.80302 7.41424 7.78002 5.73314
COG1751	6.155	1.001	7.5994 6.4523 4.88559 5.68352
COG2085	6.155	1.819	5.18113 5.31342 5.12362 6.1136 4.7902 4.1652 10.2898 5.4182 6.38191 8.7715
COG3107	6.155	1.443	5.28576 6.48931 6.06318 5.24186 9.5054 5.28442 5.21392
COG1946	6.156	0.797	5.56672 5.72593 5.76619 6.33208 5.40229 5.48111 6.45369 5.88833 5.89373 5.82766 6.81204 8.8037 6.07328 6.2375 6.07328
COG3072	6.156	0.523	6.11264 6.28605 7.2341 5.70713 5.82243 5.77506
COG2365	6.158	1.459	5.49057 5.5468 4.94738 6.43542 5.70312 8.61854 9.12766 5.30781 6.00299 4.39618
COG1169	6.159	1.093	5.4087 5.4087 5.26274 5.26274 4.88863 4.88863 5.44699 5.44699 6.18901 6.18901 6.31894 6.31894 5.80037 5.80037 6.89808 6.89808 6.04235 6.04235 6.95169 6.95169 4.57151 4.57151 5.43129 5.43129 7.6018 7.6018 5.43129 5.43129 7.56458 7.56458 8.73593 8.73593
COG2706	6.159	1.493	5.2425 9.25893 5.66851 6.67025 5.09008 5.02524
COG0441	6.160	1.110	9.07078 7.94814 5.74408 6.26869 5.77677 6.34282 5.20629 5.33911 5.76475 8.85876 5.52939 5.56336 5.73703 5.93896 5.28031 5.86409 5.93351 5.15459 9.42807 5.83279 5.32779 8.98304 4.89269 5.70237 5.80828 5.91952 5.84011 5.91514 5.73287 5.83722 5.35951 5.15512 6.10628 6.37705 6.1874 6.13528 6.74608 5.87947 4.3519 6.25934 6.50875 8.66014 5.76011 6.72194 6.05432 5.84636 5.26653 5.76011
COG2132	6.160	1.320	4.29465 5.85794 6.14698 8.61865 7.58017 4.42699 9.62492 5.20837 5.10097 5.67994 6.08561 8.66634 6.28252 5.81565 5.27374 6.88275 8.39397 5.89132 4.97862 4.59746 5.80363 6.19499 5.29334 5.46039 6.13597 5.80363 6.2211
COG0560	6.162	1.665	5.2732 4.65733 5.53783 4.81178 5.74307 4.92147 5.11625 7.66819 9.98851 9.76821 4.81984 6.36103 8.44278 5.2174 4.82556 6.33545 5.22834 7.1305 6.18228 4.85974 4.92943 5.0841 5.05275 4.77172 5.12052 5.14519 5.12634 4.63362 9.2576 6.66827 5.0552 5.01809 8.93962 7.55609 5.84139 7.70039 4.9462 4.9658 4.53615 9.47127 5.03939 5.27849 9.54679 6.78907 5.31732 5.39193 9.54679
COG0608	6.162	1.235	4.89055 4.90193 5.04628 5.04078 5.70147 4.98529 5.71113 5.58445 5.41687 8.73684 6.44236 5.3461 8.06894 9.30619 5.40464 7.32708 5.6165 7.85318 6.12172 6.19809 7.54407 6.91111 9.33845 5.63118 5.27406 5.22151 5.27048 5.58077 5.69009 5.22129 5.58061 5.57532 7.03549 5.4339 8.25245 5.9074 5.41462 5.321 6.36477 5.7875 4.41823 5.77015 5.24191 8.84482 7.45104 6.89135 5.76117 5.34397
COG0035	6.165	1.246	6.33667 5.33168 5.52304 5.74633 6.26639 8.5779 5.38899 5.60566 6.2869 9.47506 9.09642 4.77124 5.47113 5.47113 6.18794 5.96823 5.44581 4.89007 6.10559 5.513 5.53927 8.67718 5.26888 4.26223 7.25958 5.7044 6.67676 6.653 5.74035 5.7044
COG0588	6.165	1.132	6.16065 9.48697 5.74163 7.65606 6.45037 5.64966 5.24725 5.31545 5.47983 5.49302 5.41398 5.28362 5.04992 6.14452 6.16652 6.00118 8.80952 5.69949 5.71204 5.71204 6.79671
COG1875	6.165	1.073	5.86072 5.47508 7.58076 8.84706 5.89709 5.7961 5.89576 5.71893 5.06316 6.54699 5.13606
COG3526	6.166	0.767	7.21146 5.39155 5.89613
COG2805	6.170	0.464	5.79503 5.78777 6.17496 6.29785 6.39553 6.05234 6.39782 6.468 6.05239 6.26105 6.22527 7.69377 6.12593 6.00032 5.9921 6.30009 5.42279 5.73153 6.88659 5.76705 6.34009 5.58045
COG1053	6.172	0.886	5.72844 5.63439 5.41297 6.44017 5.44186 5.71674 5.81426 6.4038 7.16372 6.28354 6.3324 6.13266 5.66798 6.80558 8.77256 6.42378 5.63663 5.04911 5.84454 5.84454 5.98484 8.36684 6.34933 5.49479 7.26417 5.57553 5.83487 5.10102 5.64859 8.20166 6.08796 5.75573 5.75508 6.02569 5.64368 4.51516 5.92422 5.8313 6.86176 9.06224 7.04927 5.93298 5.85666 6.01987 5.81682 6.60888 6.08727 6.19937 5.79599 5.42082
COG0364	6.173	1.054	8.07952 5.36688 9.36836 5.84801 6.1167 5.24191 8.30436 5.93896 8.1044 5.19833 5.3217 5.26888 5.54734 6.53219 5.73324 5.14193 5.45548 5.69447 6.27718 5.55487 5.91108 5.84208 5.48619 7.4081 6.35152 6.19712 5.71973 6.51233 5.48619
COG2234	6.174	1.316	4.59517 7.76709 5.94777 4.9289 6.44519 5.8956 6.28685 6.25288 6.83094 8.95708 5.99237 4.95192 4.99678 5.73207 5.52277 4.96062 6.00422 5.20282 4.62742 5.09104 6.04994 6.21555 6.98924 5.27027 5.42429 9.16755 8.4179 9.16761 5.34674
COG1550	6.175	0.942	7.15234 7.06214 4.33385 6.04337 6.51612 5.9412
COG0434	6.176	1.176	7.42156 5.93875 8.64781 6.57374 5.92871 4.47073 6.01453 5.42685 5.16458
COG2162	6.179	1.894	5.64357 5.56298 5.21222 5.51033 11.6094 4.39831 6.77823 5.45799 5.81266 5.80582
COG0235	6.180	1.110	5.61548 9.33236 6.01293 5.23486 5.28351 5.64405 5.32992 6.37133 5.67631 5.99664 8.61139 8.32898 7.75177 6.31793 6.27638 5.88523 5.90473 5.98233 9.39426 9.29856 6.08177 5.91781 6.22244 5.46931 5.73714 6.28909 5.46659 5.81517 6.00604 4.3754 5.98847 5.99546 5.6291 6.00438 5.23641 5.94056 5.28907 5.50477 5.63839 6.00438 7.53243 5.8039 5.78254 5.45457 6.06115 5.50525 5.46312
COG3408	6.180	1.313	5.44501 5.01445 5.99712 8.94517 9.17797 5.66611 5.37222 5.35972 5.23507 6.02291 5.92524 5.29895 6.88414
COG3841	6.180	0.997	6.53887 6.871 5.9396 6.45988 6.45988 5.88518 6.30201 6.16476 9.58754 5.27075 5.37964 5.59674 5.27758 5.97528 5.66681 5.50477
COG1664	6.182	1.676	6.88478 5.41265 5.51625 4.98236 6.38399 7.7938 9.17994 4.76435 4.45257 4.84954 5.98713 5.35267 9.55725 9.45616 4.14186 5.61997 4.8059 6.13213
COG0318	6.184	1.222	7.05194 7.05194 6.50709 6.50709 7.59069 7.59069 7.59069 7.59069 5.11662 5.11662 7.39779 7.39779 9.21444 9.21444 9.20734 9.20734 5.45729 5.45729 8.55072 8.55072 5.26418 5.26418 5.48581 5.48581 5.60902 5.60902 5.48405 5.48405 10.0561 10.0561 5.30642 5.30642 5.31545 5.31545 6.15873 6.15873 6.07141 6.07141 5.16308 5.16308 7.53205 7.53205 5.41131 5.41131 6.20652 6.20652 5.60138 5.60138 5.10727 5.10727…
COG3791	6.184	1.108	8.79804 6.15707 5.50098 5.94195 5.76149 8.42649 5.41671 6.09378 6.09896 8.1537 7.43315 6.16727 5.35593 6.3591 5.29836 4.81525 5.94617 5.04206 5.72753 5.18274
COG3291	6.185	1.839	4.7204 5.7177 9.27255 9.27255 4.7831 4.40958 4.8435 5.82505 5.52117 4.90631 8.76712
COG0250	6.186	1.415	6.56466 8.95436 7.42081 5.32485 5.32917 9.39341 5.59898 5.00692 5.17996 5.78905 4.8858 5.44496 6.65679 4.5573 5.55252 5.25702 4.79709 5.16426 5.48245 5.73794 5.73794 5.59481 6.29213 7.55278 5.82254 9.43458 4.68371 4.53375 9.02549 9.12307 4.99224 5.32458 5.29628 5.4268 8.3176 4.35495 5.7624 6.03509 8.53731 6.5033 6.16957 5.71241 5.87423 6.03509 8.53731 5.80064
COG0381	6.186	1.202	5.50216 8.13864 9.00013 5.35395 5.35134 6.56076 4.8474 5.82216 5.8212 5.56144 6.83821 5.65169 7.12313 7.0215 6.03028 5.35043 5.41975 4.57861 9.06699 5.94094 5.17323 5.94094
COG1054	6.187	1.422	5.07154 9.41829 5.38616 5.44918 5.99429 5.10519 5.06343 5.49724 9.15249 5.03731 5.71156 8.56433 6.14949 5.57655 5.86895 5.94729
COG3545	6.187	1.510	5.201 6.04935 9.59181 5.11742 6.85353 5.37078 5.12479
COG2048	6.188	0.977	5.53628 6.31569 8.35899 6.37037 6.24936 4.64943 5.93164 6.09368
COG0648	6.189	1.215	6.479 5.86195 5.41607 8.86453 5.26525 5.57447 7.5037 6.2469 5.00164 6.57598 6.21475 8.35883 7.59294 5.24858 5.56859 4.93499 5.53511 4.83271 6.03226 8.34713 5.65853 4.39799 8.33149 5.37302 6.32209 5.37302
COG1619	6.189	1.466	5.09809 5.41692 5.57062 4.6992 5.14129 9.07591 9.07591 6.20877 9.58065 6.02975 5.36901 5.47946 5.56843 5.81661 5.88828 6.00727 5.1798
COG0053	6.191	0.977	5.59423 5.69794 5.45895 6.44375 8.36417 7.64752 9.41375 6.0486 6.12289 6.02847 5.59861 5.83626 5.92823 5.80539 4.98348 5.13307 5.89031 5.67551 6.12679 6.02927 5.46173 6.57166 6.1262 6.6475 6.47216 5.68139 6.44749 4.69108 6.53636 9.01246 5.98809 6.00486 5.82868 5.92855 5.66082 5.98809
COG1407	6.191	1.447	5.04089 6.34452 6.10799 6.20236 6.22057 4.74726 6.0438 9.40393 9.24681 5.94334 5.31844 5.10813 4.71789 4.76809 7.64394
COG0069	6.192	0.779	5.862 5.05066 5.58552 8.61251 6.04422 6.12572 6.4821 6.09715 5.79268 5.8392 5.75466 5.64042 5.51871 5.92833 5.59214 5.73794 5.79167 6.472 5.8635 5.82515 6.32439 8.25864 6.23899 5.74147 7.17637 6.51489 7.54733 5.87893 6.26324
COG0722	6.192	0.697	7.65216 6.01597 5.90863 6.04551 5.26936 5.05082 6.19809 6.19905 5.95808 5.7561 5.88844 6.54645 6.26191 8.34761 6.81028 6.30527 6.80969 5.43834 6.03349 6.29934 5.3523 6.03349 6.29934 6.11958
COG3319	6.192	2.244	4.78897 4.78625 5.4926 5.20623 4.66988 4.7024 4.8638 4.93637 5.19336 5.05745 10.0038 10.334 10.4586
COG0778	6.195	1.156	6.45102 5.08826 5.23336 4.93162 9.01604 5.20463 5.37441 8.84007 8.47552 6.67975 5.89864 5.5287 6.45075 5.89837 5.28907 5.30418 5.17974 5.53046 4.83533 8.7449 5.60379 5.29195 5.67305 5.26498 5.35011 5.58541 6.40503 8.83232 6.06308 5.51439 5.57238 5.78483 5.89309 6.07392 8.14441 5.11619 5.66013 5.53206 5.35881 5.5899 5.15593 5.83348 6.46511 5.58307 6.53796 5.85992 6.54399 5.25344 5.88828 6.05448 5.…
COG3002	6.198	0.315	6.19606 6.5857 5.81367
COG1995	6.200	1.048	5.70942 6.44802 9.27164 6.83853 5.58515 5.60197 6.06249 5.43524 6.0345 5.55935 5.84427 5.27555 8.26484 6.56755 6.01068 5.76988 5.12217
COG1660	6.206	0.488	6.25341 6.40621 5.78136 7.69895 5.81511 5.94484 5.89421 6.05517 5.46883 6.45625 6.29886 5.82056 6.03632 6.30009 6.53027 6.53027
COG2122	6.206	1.233	4.90716 8.22505 6.02324 5.67012
COG3137	6.207	1.896	5.35978 9.48046 4.93739 5.05216
COG0277	6.209	1.186	4.21988 5.87546 5.16079 5.21318 6.52776 5.65532 5.38958 5.74494 6.19152 7.07095 6.67163 5.6832 5.73095 6.21523 5.20778 6.01143 5.8173 5.78825 8.91153 5.99717 7.1227 5.73276 5.1383 6.49224 6.27034 5.03234 5.99509 7.79561 5.78521 6.34746 5.47449 5.91295 5.80897 6.2658 6.16508 8.99762 4.98492 6.47649 5.73378 6.26767 5.95156 6.2673 6.16893 5.09195 4.86908 8.4697 5.78024 6.13971 8.2251 5.19192 8.30169…
COG3586	6.210	1.608	5.12853 5.02188 8.9551 5.73362
COG0503	6.211	1.481	9.3871 8.78292 6.04759 5.59588 5.3695 6.43179 4.87635 5.6715 5.71236 9.41119 7.28089 6.40065 5.30199 6.00198 5.72352 5.72352 5.31011 7.29819 5.38861 5.18338 4.83907 9.1322 7.36329 8.63825 4.91912 5.6424 5.47481 4.78064 5.97928 8.6987 8.89604 5.3993 5.72929 9.70813 7.17616 5.12564 5.07219 5.85843 7.57409 9.15351 5.08041 5.41484 4.32007 4.06196 4.82508 4.99731 5.15326 5.35556 5.15326 5.37964 6.4156…
COG0462	6.212	1.271	5.16762 5.16762 4.94086 4.94086 5.69762 5.69762 7.38834 7.38834 5.82921 5.82921 5.7992 5.7992 6.06959 6.06959 5.91525 5.91525 7.48249 7.48249 5.93923 5.93923 5.7295 5.7295 9.32873 9.32873 5.26124 5.26124 6.02671 6.02671 6.79879 6.79879 5.33329 5.33329 5.8926 5.8926 9.53568 9.53568 4.51431 4.51431 5.31321 5.31321 5.31321 5.31321 5.93757 5.93757 5.66061 5.66061 5.83583 5.83583 5.92743 5.92743 5.950…
COG0607	6.212	2.075	5.18722 4.00081 3.70468 3.67701 3.68486 3.70468 3.70468 3.67701 3.68486 3.70468 5.86334 8.67675 5.62061 6.00348 4.76035 4.44365 4.48889 5.15486 5.1728 9.01113 5.9654 4.78123 4.56115 4.64702 4.5447 9.20307 4.93499 5.30536 5.08538 4.98957 4.72793 7.73697 5.07048 5.04457 9.99716 8.83286 10.1097 4.48857 10.0068 5.41179 9.51827 8.64049 5.63231 4.87838 4.88494 8.88813 4.68136 4.43121 10.2297 10.3194 5.…
COG0469	6.213	1.268	4.51831 5.01205 5.17125 5.54392 8.42767 6.56274 9.52777 5.95301 5.32026 5.90964 5.7945 5.24063 6.12241 5.23732 9.28024 6.32151 5.6801 9.16814 5.29676 5.23368 5.51241 6.11878 7.37077 8.78276 6.77086 5.38343 4.95346 6.01346 5.50424 5.2096 8.88424 5.69068 5.58477 5.3876 5.53815 7.4018 6.31312 6.27179 5.68982 6.13854 6.09581 5.68982 5.52272
COG1703	6.213	1.073	5.62739 5.71957 9.01759 5.53548 6.22527 8.3881 6.47548 6.30084 5.63925 5.7224 6.93247 5.8965 5.54365 4.50438 5.9043 5.97031
COG1873	6.214	1.777	9.24654 4.81023 4.64035 7.30727 5.32998 5.35294 8.69892 6.21304 7.21926 4.79261 4.25145 9.15233 8.91986 7.19976 5.19897 5.04303 3.86084 4.6216
COG2241	6.214	1.302	6.26564 6.28407 5.62921 7.65441 9.28643 5.64192 4.97226 5.91407 6.04326 4.4514
COG2183	6.215	0.790	5.4636 7.13803 5.56416 5.57746 5.93175 5.80235 5.93763 5.63994 5.49356 7.07394 8.57384 6.17122 6.47542 5.99034 6.53743 6.06511
COG1474	6.216	1.590	8.56417 8.56417 5.78724 5.78724 8.07364 8.07364 5.92508 5.92508 8.3701 8.3701 9.08755 9.08755 5.4159 5.4159 6.07483 6.07483 6.3567 6.3567 6.15734 6.15734 9.09594 9.09594 5.31123 5.31123 5.67834 5.67834 5.76326 5.76326 8.34842 8.34842 5.63882 5.63882 5.31235 5.31235 4.54913 4.54913 4.30042 4.30042 4.60296 4.60296 4.26811 4.26811 5.39161 5.39161 4.93386 4.93386 5.46899 5.46899 8.95644 8.95644 4.683…
COG3521	6.216	1.869	5.73255 6.05774 4.88393 4.60734 9.79961
COG3200	6.217	0.588	6.23921 5.90948 6.82389 5.36175 6.75714 5.68865 6.75714 5.40789 7.08008 6.14404
COG3255	6.218	1.510	4.97408 4.90428 4.91875 8.62559 5.03688 4.25892 6.19937 5.79514 7.09803 7.08307 6.97882 8.24833 8.63787 4.29951
COG1626	6.220	1.195	6.69364 6.15082 8.75628 5.99958 7.52511 5.51609 4.90187 5.53201 4.90187
COG0002	6.221	0.997	5.54354 7.0419 5.21211 5.25526 9.16702 5.33676 6.47072 5.66494 7.70648 5.33131 7.62055 6.01213 5.37062 6.16652 5.61452 6.12342 8.67008 6.68376 6.4155 6.1129 5.92534 5.89901 6.70074 5.48998 5.72123 5.49521 5.33628 6.10265
COG0299	6.221	1.161	4.68798 5.72972 6.01896 5.16484 6.45187 6.06847 5.88112 5.26001 8.6077 5.62216 5.98195 6.53881 5.68357 5.97592 4.62449 6.67505 6.44434 6.26789 5.16992 6.65647 5.84486 5.41607 8.33838 6.55927 10.0227 5.41607 6.84691
COG2010	6.221	1.606	9.29888 4.72435 5.07122 6.21827 4.10891 5.80481 6.10185 6.13784 5.59604 4.85386 4.00274 4.23222 5.28474 5.11064 9.74359 5.31764 7.45301 9.0288 5.01488 6.22826 4.99779 5.89971 9.19773 9.85355 5.71551 9.43512 5.70718 5.76731 5.64309 5.94809 7.07933 7.5963 5.40496 5.75722 5.76742 9.76057 5.02722 5.60496 5.02375 5.79541 5.2104 5.87514 6.1207
COG1463	6.222	1.545	5.76235 4.85675 8.44748 4.86332 8.31904 6.36995 8.79446 6.36209 5.4589 7.60004 5.29585 4.88527 4.88527 6.20108 4.87293 5.04634 4.94957 5.09483 8.99692 5.31673 4.94326 8.34243 5.46151 5.13723 6.94699 8.99532 5.03817 5.84459 5.64486 5.92166 9.093 8.74041 5.64448 5.33729 5.10177 5.4496 4.89066 4.66983 9.0923 7.51448 7.42498 4.78476 5.24602 8.65731 4.77765 5.67231 9.49915 8.31904 5.20837 5.54258 4.75…
COG2343	6.222	1.535	5.66905 4.41257 6.13411 9.51058 6.40087 5.89431 5.11977 5.66488 8.58137 4.83592
COG1004	6.223	1.400	5.38562 5.82093 5.46264 8.30153 4.86422 6.01047 5.87968 5.15406 5.23577 5.30306 8.47114 8.88413 5.36763 5.70077 8.58308 5.91204 7.94152 5.76059 8.55424 6.60723 5.90046 4.18143 4.181 5.44651 5.73741 5.84182 5.75482 9.34636 5.20687 5.89298
COG0125	6.227	1.484	5.95803 10.009 6.32167 9.47779 5.07785 5.02118 6.03066 10.0085 5.49334 6.11424 6.65524 5.83808 5.36586 5.71279 8.96696 5.24031 8.83334 6.45027 5.16383 6.41166 4.98508 4.72745 5.14087 5.04511 5.09579 5.79615 5.71861 6.5786 8.64284 6.54383 5.57671 5.71738 6.10863 5.42135 5.31913 9.00568 5.01034 4.32381 5.72128 5.37617 5.27545 5.22594 8.98261 5.68881 6.00134 5.25585
COG3023	6.228	0.855	5.43663 6.71799 6.3951 5.73693 5.74312 5.3218 6.51072 6.13662 8.45581 6.12401 6.80232 5.05061 5.19272 6.99041 6.80232
COG3814	6.228	1.677	4.83928 8.58741 5.25681
COG0666	6.233	1.706	9.49194 5.51652 4.23158 4.23158 4.47639 9.14186 9.33963 8.58586 5.22925 9.0828 9.25701 4.89482 5.37355 5.30514 5.48218 5.30519 5.59727 5.48811 6.58677 5.47091 4.95934 7.44329 5.8808 6.39649 4.51468 9.27383 4.02191 5.85928 5.02177 4.89344 5.45612 5.01467 6.17176 4.73952 9.3894 4.37743 8.56124 6.47921 5.68534 7.04713 5.47358 8.43616 8.52161 4.72985 4.98401 5.31102
COG1504	6.235	0.249	5.98612 6.13768 6.64856 6.16684
COG3443	6.236	1.258	5.47145 8.69064 5.20116 6.00524 5.81084
COG3394	6.237	1.364	5.66707 5.92363 5.19726 5.47615 8.92317
COG1435	6.238	1.182	5.82451 5.33142 5.60512 5.31972 6.01725 5.73559 8.88173 6.15926 5.86766 5.32661 6.64883 8.36043 8.85166 5.48191 4.71527 6.00593 6.37037 5.78884
COG0699	6.239	1.557	4.99833 8.78383 6.01047 4.92206 4.84884 6.1677 5.40485 4.92366 5.80085 4.99491 6.39601 5.39417 9.60131 7.02652 10.1772 6.46202 5.92828 4.98049 5.71642
COG1438	6.239	1.484	5.65676 5.41825 8.80941 5.99589 7.40858 7.14849 4.68649 4.81108 6.39206 5.0818 9.27116 5.88198 5.02359 8.90175 5.82366 4.87709 4.87709
COG1907	6.240	1.000	5.47155 7.68501 8.33058 6.3128 5.31491 5.88988 5.93186 5.39588 5.83039
COG2747	6.241	1.696	8.76888 8.76888 9.52249 9.52249 5.07571 5.07571 5.64288 5.64288 5.40672 5.40672 5.12735 5.12735 5.25729 5.25729 5.12735 5.12735
COG0698	6.242	1.234	5.12388 5.39363 8.1992 8.32994 6.5299 5.78975 5.52704 5.75482 7.4011 5.96614 4.84008 5.24025 5.03245 5.23427 5.11726 6.13411 7.60298 8.34414 8.6877 5.76235 6.34661 4.95603
COG0667	6.243	1.347	5.39011 5.76812 9.65456 9.08894 5.65404 8.78122 5.44069 5.15619 4.94497 5.25483 6.24898 5.0857 5.43412 10.2426 8.86261 9.39789 5.14215 5.17093 5.26925 6.87217 5.31021 5.76486 5.3061 5.76966 6.24984 5.3115 5.53527 5.88128 9.11591 5.58825 5.49249 5.71674 5.73265 6.35846 5.93415 6.0541 6.23499 4.66011 4.47174 5.38124 4.21032 6.54576 7.53857 5.46568 4.96772 6.17902 6.19424 6.5433 7.67203 8.88541 5.34…
COG3154	6.243	2.126	9.92549 5.02967 5.00772 5.00772
COG0016	6.244	1.271	7.55667 6.02393 9.35239 6.41491 5.94729 5.20901 9.50801 5.31208 5.83519 5.74974 5.37265 5.28346 5.88972 6.34597 5.49906 8.38671 6.44936 5.19876 6.45475 5.5773 5.39059 5.39577 5.54354 9.27191 9.07206 5.73164 8.92263 5.27732 6.0054 5.70584 6.51911 5.99466 5.82184 7.55091 5.26429 4.14175 5.93613 5.47519 5.71097 5.77068 6.19232 5.28901 5.71097 5.65602
COG1848	6.244	1.412	4.75474 8.49096 5.5177 6.40674 5.12244 5.47834 4.66614 4.67116 4.94989 4.62582 6.42511 5.05024 6.00326 5.35582 7.40239 7.30449 5.80951 5.4747 4.90989 4.77178 4.83587 9.24451 8.96434 7.31416 6.55046 5.29259 5.19032 6.89669 5.40667 5.7726 6.62368 9.17076 6.03632 6.08476 6.89829 5.84748 8.73214 9.2138
COG2000	6.248	1.577	8.47851 5.17974 5.08709
COG0568	6.249	1.603	5.13526 9.44857 6.12091 4.71479 8.94661 4.82438 8.90768 9.15319 8.39071 9.76361 5.07325 4.90823 6.0995 8.75291 8.06456 5.50253 4.84409 5.8368 5.28693 4.68932 7.90504 5.29526 7.0678 6.08337 4.68943 8.8845 5.83674 4.88398 5.91071 4.88398 5.93341 4.89258 5.21478 4.70983 5.10455 8.75702 5.36095 4.70486 6.06975 4.92959 5.564 7.52736 9.4043 5.69335 5.62264 4.66587 4.64403 4.92719 6.68974 4.69594 5.5353…
COG2968	6.249	1.554	4.71186 8.7434 5.38215 5.43871 4.53482 9.25236 5.88011 5.35924 7.31149 5.88011
COG3221	6.249	1.997	4.00647 3.9614 3.76957 8.24246 8.2258 9.61504 7.49697 4.68029 5.63839 4.08493 8.4469 5.69928 5.17563 8.4469
COG1030	6.250	1.652	5.10599 5.10599 5.08148 5.08148 4.49199 4.49199 5.45954 5.45954 5.62248 5.62248 8.18724 8.18724 7.49355 7.49355 9.0515 9.0515 5.0434 5.0434 5.2237 5.2237 9.21733 9.21733 5.02631 5.02631
COG3825	6.250	0.146	6.18521 6.45214 6.11232
COG2197	6.252	1.434	6.10655 6.10655 5.66072 5.66072 4.69407 4.69407 5.02417 5.02417 5.24752 5.24752 5.59257 5.59257 5.17173 5.17173 5.034 5.034 5.76849 5.76849 4.99859 4.99859 9.15185 9.15185 5.00575 5.00575 5.58995 5.58995 6.14799 6.14799 4.92473 4.92473 5.56827 5.56827 9.09444 9.09444 8.39782 8.39782 5.41404 5.41404 4.85552 4.85552 5.80267 5.80267 5.04767 5.04767 5.82638 5.82638 5.19833 5.19833 5.09216 5.09216 5.3…
COG2450	6.252	1.931	4.62513 4.62491 4.63319 5.78526 8.54271 8.59456 8.92125 4.29038
COG0187	6.254	1.187	8.61058 5.16586 6.16529 9.03959 8.20518 6.44012 5.7239 6.13448 6.11386 5.46632 9.16296 5.45842 6.51644 5.31155 8.84466 5.37323 8.62223 5.36885 6.01886 5.50034 5.65046 5.80486 5.19379 5.65009 5.8643 9.05492 5.73399 5.67925 9.02875 5.43316 5.55113 5.42899 5.53778 5.58878 5.66894 5.64235 5.70723 8.68562 5.985 6.11963 5.33735 6.12647 6.33261 7.5406 5.66883 5.49051 5.93437 8.3231 5.66061 5.55877 4.705…
COG2414	6.254	0.989	5.63022 8.44193 5.47647 5.23935 9.08242 8.0957 5.66066 6.49198 6.54234 6.24615 5.47588 5.39518 6.89599 5.54974 6.89119 5.67124 5.98083 5.65324 6.17886 5.65361 5.27422 6.17683 6.15088 6.23622
COG1732	6.255	1.472	9.06517 7.42925 5.90355 6.0587 4.71741 6.31179 5.63914 9.78236 5.48058 5.83151 4.27035 5.6071 5.87989 5.59471
COG0285	6.256	1.246	4.44456 6.21037 5.77922 9.47843 5.38295 8.95099 5.90275 7.86926 5.502 7.54316 5.0223 4.94823 5.75546 5.79525 5.14861 5.94387 5.97346 4.89312 6.98278 5.50771 6.4132 9.13311 6.43686 6.33117 5.66152 5.88086 6.58004 6.26442 8.92327 5.37104 6.39873 5.44763 6.50672 5.33179 5.24987
COG0433	6.256	1.325	5.01793 5.93111 9.10859 6.35275 5.8133 7.69436 5.7138 5.73079 5.37403 5.80363 5.30333 8.70458 5.54584 5.69922 6.01522 5.13675 5.23075 5.27369 5.33815 8.67884 5.67097 6.00898 8.62591 9.19313 5.9419 8.03567 6.48989 4.62352 4.52681 5.69185 6.10121 5.59588 8.99804 4.86321 7.56009 5.81789 5.48047 5.48544 5.80902
COG2877	6.256	0.917	6.11883 5.29724 5.59396 6.45422 5.52918 8.26911 5.65025 6.09704 5.94489 5.75813 9.05807 5.74964 5.90168 6.1348 6.07445 6.55804 6.13475 6.27649
COG0349	6.257	1.295	9.33509 5.62803 5.64907 8.39162 5.77629 5.02781 6.71863 6.61235 8.8178 5.49147 5.09723 5.68817 5.22194 6.27237 5.82975 5.15235 5.66723
COG0262	6.258	1.474	8.50025 5.67685 5.25884 5.24442 4.72056 5.68913 9.69782 4.99432 6.72221 6.63041 5.03384 5.48453 5.18968 5.80347 4.69728 9.06614 4.97584 8.36 5.97303 6.40039 5.29515 5.09494 5.57778 5.99199 8.88509 9.12098 5.06898 5.52987 9.06277 7.40452 4.89856 4.82631 7.65243 6.40925 4.93915 5.57922 5.23694 5.58339 7.77008
COG3241	6.258	2.045	4.64681 4.64681 6.08567 9.65077
COG1313	6.260	0.843	5.74157 8.27461 6.35627 5.52405 5.53468 6.35542 6.68584 5.39534 6.47601
COG1529	6.260	0.926	6.07969 5.70846 5.67033 5.15705 5.36592 6.03012 5.76326 8.27664 8.40465 6.09763 5.95637 5.79797 5.95156 5.84096 8.76808 6.7119 5.85015 8.43643 6.72611 5.29964 7.51545 5.79001 5.86831 5.89869 6.15424 6.27227 6.6648 5.66686 5.76534 5.6965 6.58565 5.42151 5.80625 5.84411
COG1577	6.260	1.259	5.29777 6.82208 9.10592 5.4385 6.46415 8.50041 5.88582 5.59583 6.00348 6.17469 6.50586 4.28509 5.29841
COG1763	6.261	1.233	4.80035 5.98964 6.17533 6.54036 7.76619 5.65409 5.9607 6.08342 7.38033 5.08185 9.0954 8.9723 6.3246 5.68245 4.74935 4.92505 6.55008 6.10607 5.11843
COG0465	6.262	1.219	8.32449 5.1305 5.84198 4.90342 6.18073 6.01608 5.85955 5.80822 8.37346 5.56694 6.22303 9.16948 6.12844 5.44635 5.31203 6.67772 5.93485 5.24303 9.20937 5.57046 9.07457 5.16436 5.09627 5.56432 5.44912 6.26794 5.54824 6.09587 5.85592 6.58084 5.80278 8.66394 5.17312 5.55871 9.20205 7.08339 6.5213 5.8321 5.55444 5.8321 7.51529 5.84849 6.90945 5.27684 5.25077 5.5672 5.08895
COG1508	6.264	1.785	9.73317 5.39609 7.597 4.99742 8.90271 8.91142 5.11886 5.94564 4.77114 4.76569 4.70395 9.53707 4.55255 5.91979 4.61813 8.11946 5.82601 4.70593 6.53289 4.62304
COG0188	6.267	1.225	5.61831 6.09811 5.48843 5.80208 8.54057 6.70838 5.54792 6.01522 6.2547 5.35251 9.52927 5.85116 5.0418 6.54148 6.96782 6.19221 7.13263 5.16079 5.83092 5.08912 5.99797 5.60822 5.6205 5.56427 7.52752 9.19928 8.51696 8.99719 5.21398 8.18644 5.21376 7.62017 4.90268 5.70617 6.20556 5.07219 8.58303 5.39214 5.38039 5.48309 6.55622 7.59139 8.24112 6.47334 6.01992 5.98639 6.75879 5.02941 5.77517 4.47255 6.…
COG1223	6.268	1.344	5.33168 8.16801 5.30354
COG1744	6.268	1.675	4.9823 5.4394 4.54726 7.49488 5.02631 5.13889 9.09604 5.18589 4.99368 4.41706 4.73381 4.99576 9.45829 8.67665 8.4776 9.24814 7.68709 5.32282 5.8345 5.36426 7.23442 4.84767 6.14895 4.7831 8.36038 8.76642 8.92696 7.55165 4.17855 4.20851 5.17398 6.49919 4.90369 6.07141 5.59295
COG0062	6.270	1.702	5.02551 4.51698 4.73178 5.10984 4.8741 5.14257 5.30135 5.87028 5.67145 5.47844 4.97963 8.79035 9.83363 10.097 5.05739 5.30568 5.39865 5.50931 5.35876 5.07523 8.12582 6.94518 9.69739 5.42696 7.58119 5.8839 8.51194
COG1154	6.270	0.973	6.02665 6.02665 5.96673 5.96673 9.44692 9.44692 5.63556 5.63556 8.65411 8.65411 6.71794 6.71794 6.23894 6.23894 5.58397 5.58397 5.98286 5.98286 6.03312 6.03312 5.24383 5.24383 5.14861 5.14861 5.88897 5.88897 5.82441 5.82441 5.82547 5.82547 5.43299 5.43299 5.88502 5.88502 5.86222 5.86222 6.31173 6.31173 6.94176 6.94176 8.43226 8.43226 5.82521 5.82521 7.02091 7.02091 6.10121 6.10121 5.89442 5.89442…
COG3286	6.270	1.571	8.98774 5.32341 5.29617 5.47155
COG3681	6.272	1.607	9.02918 5.70478 5.21692 5.13697
COG1894	6.273	1.055	5.11865 5.13996 6.12204 8.95308 6.24289 5.81346 5.68048 5.5922 6.34634 8.24743 5.70066 5.77031 6.23323 6.28054 5.87824 6.07739 8.43087 6.28054 5.28453
COG0748	6.274	1.164	6.02964 5.64309 7.11683 5.84037 8.75756 5.7247 5.08949 7.67027 6.12647 4.74166
COG2050	6.274	1.014	6.40989 9.1839 8.86982 7.66792 5.79007 5.9866 5.41372 6.25608 5.21569 5.64197 5.96481 5.42263 7.54904 6.09597 9.2137 4.96698 7.53953 5.44656 5.84091 6.09966 5.17221 6.11269 5.16613 6.08919 7.63363 5.61169 5.70227 6.70688 6.22954 5.97533 7.5822 5.98233 6.51617 7.81067 6.14468 6.01197 6.232 7.64122 5.28805 6.06767 5.23203 4.99341 6.25571 4.45433 6.62822 5.96337 6.14585 5.15625 6.51425 6.38912 6.045…
COG0432	6.280	0.923	8.78052 5.68069 5.39177 5.59011 6.26335 6.55863 8.63766 5.38813 6.08641 5.87247 5.84929 6.14596 5.91925 5.17921 5.90863 7.52447 6.26132 6.32167 5.81052 5.72304 6.94988 6.32167
COG0493	6.284	1.262	7.78461 7.78461 4.9783 4.9783 8.87799 8.87799 8.56903 8.56903 5.69121 5.69121 5.97955 5.97955 5.47577 5.47577 5.822 5.822 5.68587 5.68587 5.47577 5.47577 8.5253 8.5253 5.98938 5.98938 7.90435 7.90435 5.37825 5.37825 8.99927 8.99927 5.69944 5.69944 6.29902 6.29902 5.00735 5.00735 5.4511 5.4511 5.91749 5.91749 5.46226 5.46226 5.98163 5.98163 8.4015 8.4015 6.11493 6.11493 5.73554 5.73554 8.63216 8.6…
COG0761	6.284	1.499	5.54061 5.54061 5.61094 5.61094 9.6904 9.6904 5.34322 5.34322 6.89941 6.89941 5.71898 5.71898 8.70009 8.70009 5.22856 5.22856 5.61682 5.61682 9.01556 9.01556 5.90953 5.90953 5.74649 5.74649 5.74649 5.74649 5.25259 5.25259 5.25622 5.25622 5.14402 5.14402 4.8529 4.8529 7.42188 7.42188 9.59421 9.59421 5.0779 5.0779 6.16941 6.16941 5.13969 5.13969 5.92791 5.92791 9.01556 9.01556 5.13969 5.13969 5.658…
COG3370	6.284	1.337	5.38343 5.56806 5.58926 8.59499
COG0613	6.285	1.207	8.72728 5.49778 6.64931 5.19262 6.4617 6.09021 9.08525 5.81923 6.09117 9.76607 6.57652 6.37961 6.22025 6.28033 5.53265 5.49206 5.39695 5.87872 5.13942 4.73776 6.19141 5.46856 5.88411 6.2901
COG3427	6.285	1.359	9.08851 5.86377 5.97132 6.20263 4.59613 5.98623
COG3558	6.285	0.435	6.43035 6.72947 5.69431
COG1530	6.286	1.480	6.38618 6.28396 9.93302 5.01248 6.14559 6.23349 6.58079 9.93884 7.27143 5.52939 4.76307 5.92369 5.31662 5.91931 5.36955 4.90663 5.23123 6.26928 6.42778 5.35956 5.90275 8.32454 4.60873 9.52623 5.55337 6.90534 4.48317 5.06636 8.80199 5.69073 5.48106 9.04232 5.69073 5.17515 5.45452 5.80294
COG1127	6.287	1.264	5.61799 9.29076 5.6981 5.30007 6.13549 5.27219 5.91851 5.45334 5.84326 6.17315 5.41195 8.35012 5.60624 5.55791 6.79746 9.34694 5.99936 8.20732 7.59486 5.93469 5.15144 4.91394 5.31107 5.99936
COG0418	6.289	1.024	9.62465 5.65714 6.22249 5.96267 5.84299 6.07824 5.97063 5.97554 5.89148 6.33534 5.70179 6.20823
COG2184	6.289	1.657	5.92529 8.86683 5.57249 5.57249 5.0058 4.9046 5.11502 5.11251 5.11251 9.07634 8.91879
COG2217	6.290	1.289	8.58661 5.79936 10.3857 4.82871 5.56042 5.68213 5.90094 5.52111 5.62712 5.3155 5.10049 5.95343 5.56886 8.77774 7.08756 6.16086 6.6413 7.63513 8.93155 5.39951 5.75161 5.65094 6.1136 6.00086 8.28481 6.61465 5.62082 6.28193 6.05021 5.26728 8.85871 6.57871 8.30179 5.62862 5.18722 4.89792 5.31604 4.85819 6.12609 6.51606 6.15728 6.0149 6.07258 5.80705 5.64309 6.31547 5.76662 6.19221 6.56327 6.69407 9.1…
COG1790	6.292	1.873	8.91697 5.28244 4.67618
COG3206	6.294	1.366	4.64355 5.60437 5.42894 5.61169 5.42894 5.41793 6.19878 6.0094 5.48405 8.94576 5.68624 8.92984 5.89853 8.90586 6.21795
COG3536	6.297	1.697	5.13414 5.11982 9.48227 5.1124 6.63703
COG3209	6.299	1.155	5.82425 6.13635 8.70906 4.97445 6.13266 5.45826 5.43871 5.68245 6.73118 5.6698 6.3975 5.25093 6.0289 8.92584 9.73739 7.73473 6.04139 6.46154 6.29646 5.19897 6.28444 6.2641 6.20524 5.56053 5.77431 7.01834 4.92607 5.50579
COG1580	6.300	1.775	5.19619 4.38363 5.25798 4.91357 6.05229 9.6168 4.71501 5.23796 9.35143 5.36955 6.38324 4.91464 9.01027 5.3319 9.01027 6.05229
COG1700	6.300	1.776	4.74769 8.78624 5.36709
COG0520	6.301	1.367	5.6777 5.68699 8.55777 7.77703 5.34872 6.33822 5.28725 8.8892 5.74339 5.65548 5.08244 5.43342 9.13749 6.07835 5.59588 6.55163 9.6772 9.01123 5.41088 9.45552 5.35785 5.32864 5.40923 9.50903 5.21921 6.72424 6.68771 5.8181 5.81009 5.86409 5.12762 5.77922 5.7883 5.63556 5.71476 5.19849 5.81153 6.29064 8.50821 5.9199 6.0038 4.21476 6.79821 5.82077 5.31326 5.22706 5.82077 8.95206 5.65821 5.91055 5.5629…
COG2947	6.301	0.821	5.00724 6.19728 6.53572 6.19109 7.57328
COG0004	6.302	1.392	5.56224 5.09163 4.9086 4.7055 5.61698 5.18914 6.12978 6.55339 5.37532 5.12703 6.0603 5.4739 9.0483 9.0483 9.01139 5.36415 5.51513 6.36279 9.19981 4.70817 8.95842 8.33821 8.33789 6.00871 5.29708 6.07125 5.95456 6.497 6.50036 5.2347 6.25747 5.5632 5.18701 5.9968
COG0747	6.302	1.486	5.69773 5.69773 8.92093 8.92093 4.74721 4.74721 4.48339 4.48339 4.4812 4.4812 5.67444 5.67444 5.56256 5.56256 9.15564 9.15564 5.43823 5.43823 5.9725 5.9725 4.18554 4.18554 4.48301 4.48301 4.4451 4.4451 4.18736 4.18736 7.33488 7.33488 4.52894 4.52894 4.3848 4.3848 4.3079 4.3079 4.34426 4.34426 4.16322 4.16322 4.20723 4.20723 5.74531 5.74531 5.5781 5.5781 5.72571 5.72571 6.07888 6.07888 6.59542 6.5…
COG0841	6.302	1.507	8.32337 4.15291 4.95015 6.1325 5.34349 9.10774 8.89406 5.41708 6.33091 8.45154 6.59548 5.70104 9.06128 6.18687 6.43206 5.73778 5.46466 5.66018 5.8996 5.46445 5.79332 5.23625 5.40496 6.3387 5.78894 5.17681 5.0998 5.43278 8.77694 8.29416 5.27609 4.87944 4.93888 5.16308 5.30941 5.72523 6.94651 9.22149 7.59219 8.82132 8.10088 12.0084 5.49003 5.35689 5.56181 5.26247 5.459 5.26861 8.57913 5.29382 5.356…
COG0632	6.305	1.086	7.44538 5.68229 5.42002 5.5899 6.20391 5.90959 8.29998 7.60175 5.92134 7.58599 5.52913 8.06077 5.31705 7.36612 5.23288 5.38781 5.70814 6.13945 8.53197 6.1419 6.14981 5.6087 5.78323 7.3203 5.27112 5.80993 5.56368 8.79612 5.55577 5.56368 4.96548
COG2091	6.305	1.273	7.61547 5.43567 5.59919 8.61005 7.659 4.68093 5.35251 6.43734 5.35251
COG1078	6.306	1.333	5.78932 8.73155 6.26757 5.25302 5.40277 5.58504 5.81874 4.97926 8.56113 8.56332 8.68455 5.84838 5.99253 5.94313 5.41954 5.49105 5.52459 5.68219 9.24099 5.17307 5.20677 5.62632 6.25389
COG3438	6.307	1.144	4.93381 5.39518 9.24035 6.00038 5.79797 5.76123 6.27408 5.72753 6.32204 6.17272 7.74776
COG1083	6.308	1.127	8.64209 6.41224 5.31865 7.35469 6.17528 5.91851 5.83503 4.81076
COG0115	6.309	1.380	7.62439 7.62439 8.58901 8.58901 8.36946 8.36946 8.99692 8.99692 9.46545 9.46545 8.46484 8.46484 9.46711 9.46711 5.05798 5.05798 6.80333 6.80333 5.1884 5.1884 5.66793 5.66793 5.98238 5.98238 5.10727 5.10727 5.02001 5.02001 5.1038 5.1038 9.4396 9.4396 5.5891 5.5891 7.51966 7.51966 5.9607 5.9607 7.85511 7.85511 5.07587 5.07587 8.18377 8.18377 5.5718 5.5718 6.80093 6.80093 5.00035 5.00035 5.26664 5.2…
COG2958	6.309	0.867	5.57201 6.12123 5.80507 7.99968 6.04818
COG0517	6.310	1.704	4.5769 9.67736 9.56612 5.41601 5.19833 4.51944 4.25385 4.2436 4.26944 8.88461 4.56483 5.01312 7.4206 7.66573 9.15452 9.0452 6.12497 5.13259 4.37107 5.80529 4.80943 4.7557 7.61681 4.8153 4.8153 4.46213 9.49205 9.19799 9.4749 9.25418 8.99826 9.09594 9.25866 5.15368 5.47171 4.96532 9.18406 8.37864 10.3764 8.7959 7.44703 5.19208 5.21558 5.27935 5.35641 5.55962 5.90441 5.2653 4.87042 5.03646 5.4151 5.…
COG1912	6.310	1.484	5.27822 6.81636 9.20953 5.96177 5.5052 5.59241 5.28896 4.49113 5.90975 6.10377 9.25215
COG1235	6.311	1.169	6.49689 7.54215 5.60886 5.48576 5.48811 5.31972 5.65458 5.69212 6.10927 5.50579 7.61686 5.53185 6.74325 5.35363 5.88208 9.1251 6.94699 6.45972 6.08081 9.08136 6.341 5.34434 8.63681 5.75097 5.83648 4.88842 5.87653 8.93593 5.88561 5.85682 5.80283 5.06225
COG3468	6.311	1.859	4.30378 5.43257 4.36365 8.69571 9.4286 8.42633 5.35353 5.25916 5.53831
COG0373	6.312	1.148	5.34156 7.58701 5.95215 5.41441 9.14459 6.67772 5.91562 6.16305 8.37213 6.25021 5.89869 5.93517 5.26407 5.40474 5.48752 6.05234 6.00267 6.19606 5.86836 6.00673 4.60035 6.56653 5.39919 8.78025 5.39919 8.61795 6.12983
COG2759	6.313	0.603	7.14978 6.25149 5.68667 5.76993 5.76993 5.61506 5.62317 6.83591 6.45112 6.69604 6.71174 6.01368 7.49141
COG0112	6.315	1.043	5.66777 6.32006 6.99928 5.33879 5.50178 9.22037 5.87049 6.44664 6.16492 5.8431 6.23782 6.05122 6.41246 5.39508 9.31752 5.36229 5.83039 9.13508 4.90935 6.2163 6.21502 5.98345 5.63076 6.03162 5.8376 5.8376 6.18922 6.5512 5.97538 6.03157 5.61922 6.38218 8.47878 5.858 5.65121 6.08641 5.9098 5.60827 6.14217 4.30207 6.42442 9.1479 6.85006 5.94868 6.37128 5.94868 6.87292 7.11901 6.72477 5.80176
COG0345	6.317	1.432	6.46565 5.79498 5.41345 5.37329 6.03365 8.29266 5.06898 6.40418 4.9964 8.58223 5.53201 5.24303 8.98336 5.66563 4.73477 4.6326 6.66539 6.58223 4.77658 5.54071 4.69434 6.14212 5.27961 8.18029 8.92119 8.99067 4.96815 6.72403 5.29606 5.68918 8.60017 8.69144 5.00153 5.50648 7.63021
COG1278	6.318	1.603	5.05365 4.59095 4.56275 4.71335 4.53615 5.79204 5.34172 5.29035 5.27876 4.82171 5.7921 9.46353 5.24741 4.71335 4.7729 5.06012 7.73868 5.26183 5.29029 7.64784 9.67453 6.14479 5.25537 7.68421 5.54808 5.7671 5.63428 9.03933 5.01691 5.03678 6.18735 7.61798 5.60208 9.22139 5.76833 7.64004 4.07788 3.80097 6.09715 5.53564 5.23117 5.79204 5.52266 7.61927 5.29035 10.2755 7.57147 5.16837 5.70285 5.74798 5.…
COG3480	6.319	1.976	4.73317 3.95013 5.75177 9.38769 6.01469 5.21804 9.17492
COG3703	6.319	1.354	6.54581 6.00844 5.66195 4.94508 5.1382 5.80155 9.50171 6.94934
COG0642	6.320	1.426	5.01867 4.95934 5.12025 5.0411 4.98823 5.10674 5.39102 5.23288 5.62264 5.11651 5.04377 5.27812 5.96326 5.37468 5.27561 5.21499 4.86043 9.17108 4.7948 5.48304 4.54806 4.43586 4.24771 4.39596 4.355 4.20648 4.07665 4.17497 4.00161 4.00161 4.58742 4.94599 5.76374 5.10482 5.24522 5.34658 6.09037 5.02978 6.41817 5.43433 5.94873 5.92791 5.35395 5.69335 4.91726 5.43027 5.08527 4.89189 6.15264 5.23603 5.2…
COG1236	6.320	1.155	5.17488 5.02946 8.34879 6.01079 7.68859 5.88054 5.62034 5.86814 6.63078 6.94838 6.39975 9.56527 5.28944 5.41927 7.23859 5.40319 5.6165 6.17507 5.77234
COG3009	6.320	1.826	5.06273 5.06273 9.07244 8.72348 4.98166 5.01547
COG1644	6.321	1.368	7.40297 9.37899 5.03512 7.20238 5.68454 5.78446 5.44453 5.38525 4.69178 7.20094
COG1870	6.323	1.631	5.31524 5.9121 9.75512 6.12786 6.2202 4.60825
COG0405	6.324	1.366	5.33371 5.56881 5.5076 5.49767 7.65788 9.34134 8.61379 6.19365 9.2694 5.83834 5.8973 6.00924 8.90437 5.79306 5.87824 5.60032 5.19246 4.97648 5.63711 5.98078 6.08684 5.51908 5.28303 5.33756 9.22806 5.8518 5.60074 5.46664
COG0610	6.325	1.076	5.95648 5.64454 6.26671 5.62077 5.88817 6.9729 7.76181 6.52018 5.51444 8.93412 8.41672 8.75547 6.56157 5.53463 5.24949 5.67183 4.5769 6.75158 5.83402 7.23613 5.95269 5.73778 7.45344 5.77169 4.42838 7.27384 6.44733 6.48044 4.9689 5.65778 6.39344 6.17128
COG1091	6.325	1.356	5.86585 5.31812 9.14288 8.76268 5.64496 6.05822 5.56662 4.98033 5.35241 5.29195 5.90857 6.56627 5.81351 5.68272 8.79937 5.29553 6.85049 6.21005 5.13237 7.40709 4.34149 7.53654 9.54225 6.0008 5.45623 5.91787
COG0602	6.326	1.444	9.18699 5.30738 5.08276 4.69776 8.37095 5.95365 6.43435 8.49042 5.0638 5.36116 4.69551 4.63586 5.16591 5.05445 6.36541 6.44306 8.83222 8.58201 6.54597 8.15669 8.50185 4.8129 6.03354 5.5468 5.78083 5.69767 4.51805 6.27312 6.61572 5.73549 8.8986 8.91446 5.41334 5.08757 6.61081 5.61094 5.58953
COG2230	6.330	1.227	5.72229 5.97106 6.27857 6.97044 7.55336 5.07373 5.82889 6.34538 5.86024 6.20711 5.51668 8.96814 4.95459 5.90622 5.08356 5.40693 5.22781 5.45831 4.92826 5.69303 6.15216 6.55211 5.60801 6.61567 5.60801 7.09685 8.6908 9.35949 9.10437 6.15808
COG2945	6.330	1.317	6.03045 9.6513 6.20893 6.21122 5.62654 6.89973 4.6466 5.42733 6.2688
COG1585	6.332	1.355	5.14818 5.14818 5.94847 5.94847 5.28047 5.28047 4.76665 4.76665 5.05931 5.05931 7.717 7.717 9.34278 9.34278 7.46925 7.46925 7.46813 7.46813 6.05517 6.05517 5.07571 5.07571 5.42311 5.42311 9.13962 9.13962 5.72326 5.72326 6.71618 6.71618 5.4605 5.4605 5.39139 5.39139 6.78843 6.78843
COG0194	6.333	1.374	5.20768 5.39032 9.15287 5.9467 5.61292 5.45105 7.70162 5.02647 4.96553 8.26484 4.95651 8.93492 5.24415 7.44335 5.575 5.575 5.32415 4.98716 9.26593 6.54971 4.95421 6.58944 8.85353 6.03109 6.07627 6.04647 5.76999 7.08366 5.92235 8.26259 5.57954 4.90332
COG1924	6.334	1.278	7.7343 5.0841 7.37723 8.66741 5.07758 4.71752 5.79028 6.54923 6.0101
COG3467	6.335	1.439	7.4998 5.80999 5.01755 7.38631 6.40578 5.86868 6.03563 4.16984 4.46405 4.30063 6.51451 6.78619 7.63054 9.58134 7.55571
COG1826	6.336	1.564	4.90556 5.47839 5.42568 5.41852 7.2277 7.31955 9.15356 5.44645 7.29258 7.64004 7.59112 5.46173 5.86836 5.11737 9.77211 9.83598 4.81829 7.6324 4.62214 9.69114 5.06049 5.90152 5.12127 5.8824 6.15477 5.43278 5.51519 4.42096 5.65831 4.73012 7.69825 5.28997 5.24736 7.25397 5.14012 5.27288 4.11681 5.97474 9.22112 7.41323 5.17579 9.04573 5.8909 5.17387 7.6324 4.72825 7.69217 5.6393 4.61925 7.41323 5.175…
COG1832	6.336	1.395	5.42386 5.23555 5.27475 8.73705 6.08337 5.16965 8.3968 5.86473 5.94793 5.41825 5.61799 8.65496 4.80003 5.71113 6.42431 9.20921 5.74873
COG2956	6.336	0.961	5.35363 6.80841 8.3255 5.27566 7.11934 6.04054 5.88353 5.88353
COG3322	6.336	1.829	4.60841 5.03363 6.04727 6.20086 9.7916
COG0280	6.337	1.514	4.36808 5.38413 5.45217 5.93613 5.76091 4.8701 5.75241 4.8701 8.97203 5.08479 5.10626 5.16394 8.3976 6.94603 4.85183 9.15436 5.30001 5.17969 6.03717 6.1081 6.16017 8.99548 6.14083 4.80516 8.35974 8.79644 4.84767 4.83741 7.69003 4.95923 6.66768 6.47366 8.40177 4.97216 5.43289 9.47554 6.6624 9.01556 5.9458 6.14404
COG1269	6.337	1.309	5.22348 5.69484 8.46073 6.46367 6.09699 6.14837 5.31144 4.80879 6.00508 5.99157 7.60917 8.10109 8.47029 8.54217 6.42095 4.24813 5.19881 5.26434
COG2515	6.340	1.044	6.05394 8.95671 6.33021 6.08882 6.60258 6.58303 5.20063 6.04401 5.20063
COG0824	6.341	1.109	5.81255 8.33624 6.33037 5.96545 7.62562 5.46531 5.66259 6.13475 8.43344 6.05971 5.85746 6.52664 8.39258 5.6056 7.70082 7.70082 8.60588 4.79597 5.65292 5.2418 5.80085 5.11379 5.8541 6.40162 5.91466 6.63083 7.66851 5.1108 5.0983 5.88913 5.94847 4.13176 7.69099 5.84945 5.35908 6.53 7.51331 8.39258 6.36092 6.07397 5.63482 7.53077 5.19523 5.20052 6.53
COG2186	6.342	1.316	5.14108 6.36493 5.89351 5.00073 6.07237 5.57612 6.06655 5.44117 5.43107 5.96898 7.44196 5.79957 5.77442 5.77442 5.0419 5.55604 5.90345 9.55106 8.39664 6.02206 5.32538 5.21777 9.05348 5.96059 6.37523 5.41078 6.34714 6.29416 5.92497 5.10898 6.15445 5.64464 5.1187 5.41078 6.34714 9.15399 6.29107 6.36226 9.77568 9.86375 5.72491 6.03669 5.62921 6.67126 7.82397 5.75946 5.72715 6.76584 5.9114 5.92497 4.…
COG0435	6.343	1.023	6.09256 6.39654 4.61583 8.90661 6.3041 6.98758 6.06126 6.15173 6.00801 5.90409
COG2319	6.344	1.593	9.20558 4.98492 5.29163 6.14778 5.64331 7.64928 9.70535 9.85969 9.48222 11.0856 9.38924 6.02211 6.13555 4.68296 6.63762 4.80729 5.49986 5.28458 6.90582 5.70884 4.9305 9.06074 5.38851 5.63684 6.6225 6.33908 5.58253 8.58522 4.60125 6.07392 6.639 4.71634 5.65303 8.76359 6.59767 5.04276 5.25911 8.99879 4.62481 5.26792 5.33008 7.70504 4.35938 4.83651 5.42637 8.63643 8.6344 4.85883 9.41957 5.65767 4.45…
COG1103	6.345	0.445	6.95501 6.04145 6.56573 5.8165
COG3491	6.345	1.235	5.52448 8.8759 5.6856 5.53527 5.32629 5.97004 7.49478
COG0367	6.346	1.247	5.5475 9.09385 5.98409 5.64144 5.5585 5.64939 4.87939 5.50125 6.42111 5.24031 6.44284 4.9776 6.35323 6.80542 5.83621 5.52891 8.16977 8.50116 8.61657 6.24973 5.61233 6.62245 5.48309 5.04596 5.8126 5.49724 5.96582 5.68021 5.56176 5.50691 8.83115 8.06926 9.1095 6.98876 5.3178
COG0781	6.346	1.472	4.79517 4.74048 4.91491 9.49781 4.83122 5.23817 5.48191 4.90946 4.81942 5.07149 6.01159 4.75677 8.90335 5.16383 7.42727 7.51966 7.51966 7.62749 5.37233 7.57585 6.3473 5.48993 5.89768 8.96792 8.88482 5.66216 7.62653 5.97341 9.09524 6.01159 5.23037 5.97341 6.07445
COG0461	6.347	1.363	5.45356 9.78311 5.30936 5.57025 9.68073 5.63086 6.02842 8.34436 5.27828 5.14183 7.41066 5.09819 8.45656 7.71006 5.168 5.65442 5.65442 5.23833 6.05501 8.7888 5.23422 5.684 6.15258 6.29181 6.01752 7.48159 5.34813 4.10319 6.14393 5.57105 8.67446 5.26215 6.09186 6.77866 6.12593 7.51758 5.26215 5.99578
COG1002	6.351	1.345	6.6719 8.14067 8.26804 7.4944 4.68403 5.72683 5.97875 6.16033 7.90029 6.35328 6.76098 8.52465 5.27262 5.7976 6.19307 7.06609 8.85561 7.32046 5.88134 5.73068 5.8581 5.73207 8.7598 4.33444 4.33236 4.29428 4.33236 5.43225 6.30789
COG0424	6.352	1.634	5.46328 5.62953 5.52555 9.3283 5.87012 5.332 8.62986 4.78315 6.44397 4.77498 5.36506 5.71129 6.23264 5.22113 5.62963 4.98343 9.31746 9.60222 5.64945 9.43496 5.63802 5.19683 5.66878 4.9383 5.98943 4.6898 5.68582 5.65986 9.33856 8.74538 9.65408 5.05584 5.95584 5.74237 5.43818
COG0837	6.352	1.272	5.4299 5.07491 7.36425 8.57972 8.57972 5.1382 6.23627 5.86932 5.96978 5.96978 8.02045 5.17633 5.16175
COG1409	6.352	1.347	5.96438 4.4216 8.84893 6.85156 7.25039 7.09941 5.25499 5.21654 5.41564 5.73746 4.90748 6.95506 6.29625 5.92529 5.81816 6.18003 5.82638 5.51487 7.55951 5.48768 5.47273 5.48768 5.24794 9.51095 6.0815 6.39975 6.36295 8.72744 4.88217 9.84356
COG2833	6.352	0.992	8.29533 5.7043 6.04956 6.12407 5.58825
COG3711	6.352	0.951	5.51818 5.54728 7.06919 8.53283 8.84226 8.01831 5.90142 5.99231 5.51455 5.86254 5.80886 5.77575 6.75521 5.87589 5.58883 5.82462 5.43449 6.59671 5.3719 6.20412 6.08924 7.05119 6.2265 7.0498
COG1702	6.354	0.976	6.45123 5.73559 5.98201 6.52888 5.90724 5.41334 5.72005 5.56651 6.22137 6.22137 6.51825 5.89693 5.70825 5.68069 6.52429 5.70643 6.58587 8.91777 6.10115 5.61303 5.97784 8.80365 8.62127 6.10115
COG3339	6.354	2.375	9.93505 10.1087 5.47321 4.17716 4.2781 5.66077 4.84649
COG0655	6.355	1.355	6.04892 6.45459 8.54308 8.8162 5.09755 4.80836 8.65774 5.80406 5.30092 9.34475 6.02308 4.83944 6.27718 7.30193 5.44458 6.09213 4.93824 6.3238 6.48867 5.94879 5.5656 8.65491 5.10631 8.25549 5.33772 5.44394 5.59081 5.42306
COG1716	6.355	1.987	9.05017 6.109 4.87987 5.21878 6.03055 9.92314 5.21878 9.04387 6.06537 5.34723 5.05531 4.85958 5.97645 5.04367 5.06834 5.02951 10.8196 4.47377 10.8058 4.31361 9.28168 6.95095 6.21042 6.50293 4.6161 5.02802 4.65151
COG3406	6.357	1.780	5.29772 5.29772 8.84466 8.84466 4.54331 5.31224
COG0282	6.358	1.306	9.24953 5.20351 5.28586 9.30011 6.09491 6.79196 5.64576 5.29051 5.07443 8.79868 8.07343 5.78702 5.83797 6.14233 5.68518 6.51275 5.50477 9.18074 6.65027 5.23267 5.82697 6.46576 8.82896 5.53025 5.56261 5.7804 5.57804 5.7804 6.38463 5.54856 5.24645 5.57799
COG0057	6.360	1.129	5.51406 8.97882 7.58883 6.58896 5.36656 5.16282 6.30159 9.15281 6.02521 6.06238 5.48127 6.30346 5.54632 6.13229 7.52954 8.24102 5.37355 5.48373 9.05407 5.14589 5.52277 8.85844 4.91181 5.95413 5.43759 6.10714 5.33275 5.51374 7.62754 6.0588 5.85373 5.84032 5.83535 5.14455 5.28164 6.06313 8.43472 6.06356 6.25438 6.6978 6.24711 5.66168 6.62288 4.41642 6.19445 6.29523 8.26884 6.29523 6.16914 6.38351 5…
COG0240	6.360	1.061	5.01937 5.70285 5.54039 6.11221 5.28586 6.84707 8.22873 7.34823 5.79498 7.59977 8.84386 5.39342 6.18025 5.57479 5.86617 5.86617 5.75872 6.2916 8.21271 6.52621 5.39668 5.57302 6.25459 6.28615 8.70602 5.95247 6.668 5.24805 6.52237 5.95242 6.82277 5.95872 8.62981 5.62894 5.01013
COG0374	6.360	0.953	5.89469 6.1975 6.71313 5.5577 5.63038 5.7874 6.56253 9.13802 6.77262 5.56357 5.7874 6.71329
COG0847	6.361	1.503	6.64109 5.48031 4.82518 5.63433 5.22621 4.69023 6.26447 6.09838 8.97577 5.19395 5.7365 9.1322 9.43442 5.89319 5.92636 5.39785 7.57446 5.44133 9.17642 6.20572 5.86879 4.95192 6.07541 7.95861 4.69573 4.84964 5.19865 5.14573 9.33466 4.96297 5.03106 6.27488 8.72653 5.62547 4.48552 6.26452 6.05474 4.47938 8.88135 5.48079 6.45107 5.60389 6.26335 5.23561 6.64253 8.97866 9.84821 6.56018 5.43476 5.13467 6…
COG3207	6.361	0.460	7.01103 6.05143 6.02073
COG2386	6.363	0.767	5.25382 6.90358 5.61356 5.89127 7.68191 5.89127 5.89613 7.77158 6.37128 6.37128 6.34581
COG0662	6.364	1.354	8.82373 5.35278 9.068 7.77559 6.1324 5.89608 6.50159 6.50159 9.02192 7.66808 9.04189 5.8988 6.85861 9.29567 5.79968 5.58728 6.38885 5.78051 5.31267 6.78368 4.90091 6.63681 4.82113 5.14631 5.30162 5.2715 5.32661 5.8329 5.5076 6.11061 5.20725 9.34545 5.54242 5.26669 5.64512 5.40517 5.62008 5.46739
COG1450	6.367	1.435	6.54319 9.17295 5.95119 5.17836 5.21681 5.51049 6.09186 6.06692 6.87853 9.46743 9.43164 6.31045 5.45922 5.5867 7.13659 5.69175 5.25216 5.42787 6.02708 7.68757 4.79416 4.69284 4.94631 4.91987 8.42559 8.50676 5.56865 8.06969 5.74099 9.03276 9.04915 5.36389 5.86184 5.44469 5.90174 5.61757 5.72331 5.94275 4.63901
COG1674	6.367	1.412	5.86115 5.16047 6.82603 5.56843 6.29598 4.84575 6.60579 9.08942 4.87971 5.61895 5.39994 9.44446 9.21252 5.6981 5.08682 7.56453 6.35232 6.16935 6.18308 9.05086 6.2838 5.27454 5.96486 4.76174 6.20097 4.69749 8.34441 6.32044 4.95736 8.94063 6.00262 5.2025 5.42883 8.5952 6.92531 7.7359 6.11958 5.98414 5.14968 6.65689 8.76941 4.6427 9.10085 4.90529 4.90529 6.48226 5.7929 5.83354 5.08751
COG0533	6.368	1.178	5.40768 5.05173 6.24791 6.04775 5.88764 6.63446 6.86261 8.6955 4.79811 5.14145 9.36927 5.50087 6.01875 5.92545 7.48383 5.78724 5.53628 8.44396 4.86609 7.48864 5.00313 6.53155 5.90799 5.90799 5.72299 6.47852 8.96397 5.38039 9.1118 5.2912 5.57073 5.96524 7.18641 8.15455 5.62168 5.7075 7.49344 6.92889 5.94889 6.47633 6.47099 5.26867 6.10852 5.77997
COG3066	6.368	0.241	6.13405 6.66533 6.6601 6.19098 6.19098
COG1157	6.369	1.018	5.1352 6.48861 5.6268 9.0483 5.5757 5.72988 7.70675 5.52277 6.46576 5.54974 5.81228 6.12823 6.60659 5.95872 6.09085 5.83199 6.76477 5.86873 6.33432 9.08499 6.19461 5.81704 7.75497 5.75808
COG1876	6.369	1.675	9.25097 4.74027 5.73922 4.57145 9.59346 5.90553 5.36602 5.35246 9.14112 5.64363 5.74825 5.61372 6.13106
COG1037	6.370	1.298	5.51951 4.78801 8.11055 7.06289
COG1203	6.371	1.052	6.33197 5.85164 8.00267 5.56021 5.58878 7.37878 4.63874 6.22548 6.80467 9.07879 5.67887 7.38562 6.04444 5.96705 5.84694 6.54148 5.38071
COG1418	6.371	1.370	5.75978 5.53094 5.85378 6.4014 6.60466 5.5186 5.1312 5.48101 5.49868 5.95995 5.50525 6.56317 5.80523 5.39358 9.70615 8.87857 5.57217 9.03115 5.37884 8.72712 6.58752 10.1223 5.5836 5.52918 5.98372 6.52904 4.98476 5.80838 5.48827 6.76296 5.81228
COG1417	6.372	1.166	6.6687 6.12983 5.69372 9.29338 5.95541 6.23857 5.40362 5.59348
COG0548	6.374	1.514	8.96472 5.85533 5.85533 9.27164 7.48431 6.66955 5.633 7.78018 6.51291 6.9086 5.72737 9.26438 4.91111 5.92801 9.5407 4.83255 6.79596 6.30431 4.9916 5.22979 5.36485 5.28292 5.30637 5.29772 5.29772 6.13923 9.84068 9.85056 5.386 5.36175 5.96326 5.27588 5.27876 5.48197 5.27876 5.21729 5.75236
COG2245	6.374	1.693	4.96356 5.49879 5.84924 5.86414 9.69654
COG2205	6.376	1.068	6.37924 9.50492 5.95797 5.79626 5.68139 6.17774 6.20503 6.08524 5.70141 6.26746
COG0530	6.379	1.631	5.76203 9.15399 6.00113 5.94628 5.95861 5.7671 6.01448 5.55732 9.23169 8.56305 7.3508 9.98461 5.97693 5.06273 4.83875 4.24157 4.49097 5.7342 6.23862 5.30749 5.06871 9.15938 5.30749
COG0545	6.379	1.775	10.091 9.99459 9.5078 4.93232 8.98656 5.36026 4.97787 5.72342 6.32834 5.45772 5.53601 5.4048 5.53601 5.05899 5.93928 4.75421 5.39337 6.03589 4.67469 8.30201 4.93675 4.76238 5.37142 9.43378 5.49436 5.15566 5.34156 5.00692 8.36951 5.00692 8.36951 8.88429
COG0260	6.381	1.225	5.79824 5.73714 4.74043 8.92119 6.2399 5.29531 6.47734 5.83883 5.64486 8.71222 7.57852 5.41265 5.42376 6.5402 8.84343 5.99178 8.53069 4.9783 8.67456 5.16298 4.96495 5.46162 8.1498 5.94825 5.84694 6.23899 5.98056 6.05656 6.65358 5.85282 8.87291 6.57337 5.32843 5.91808 6.42607 6.65358 5.98494 5.02102
COG1487	6.383	1.721	5.97704 8.98752 5.22551 4.55479 7.00483 5.72758 5.31315 5.01862 5.38397 8.92429 7.62434 9.26384 5.49222 5.248 8.69977 5.02006 5.97586 5.02209 5.41922 5.20565 4.87656 4.5894 4.99341 10.9533 7.89676 4.69242 5.78211 5.46563 5.27267 6.11696 5.47786 9.68634 8.75093 7.38396
COG1745	6.383	1.618	5.87466 7.49788 5.89752 9.56858 6.63836 4.72403 4.47863
COG3187	6.383	1.270	6.96889 7.22235 9.31837 6.29267 4.73706 5.35257 6.20279 6.20375 6.73262 4.80377
COG1060	6.384	1.143	9.10501 9.10501 8.15028 8.15028 5.36928 5.36928 5.80283 5.80283 8.60909 8.60909 9.11489 9.11489 5.14877 5.14877 5.54205 5.54205 6.28968 6.28968 6.09058 6.09058 6.50212 6.50212 6.50789 6.50789 6.27093 6.27093 7.02219 7.02219 8.41896 8.41896 5.43289 5.43289 6.11851 6.11851 5.57831 5.57831 7.08702 7.08702 8.57443 8.57443 5.62825 5.62825 6.07579 6.07579 5.70606 5.70606 5.09024 5.09024 5.30701 5.30701…
COG2192	6.386	1.191	5.72806 7.98253 9.04889 5.79535 6.37246 5.82862 5.75711 5.54136 5.42376
COG2030	6.391	1.585	5.59359 8.82805 5.7679 5.34258 5.98035 6.35697 5.77597 7.38695 5.3077 8.85214 5.02401 7.5351 5.47294 6.63879 5.44373 5.87551 5.17633 6.17379 9.61114 5.94286 6.03023 5.13718 5.37382 9.85323 5.53612 6.36813 10.0306 5.68379 8.67649 5.10546 4.96869 11.5982 5.87204 4.50309 4.48814 4.86273 7.60308 5.83263 6.08545 6.13512 6.34031 5.09323 5.99258 6.25544 6.0642
COG2232	6.391	1.678	5.31993 8.76023 5.09195
COG0770	6.392	1.543	7.93933 5.12997 5.39924 9.80575 5.38739 5.07229 5.30519 9.08531 5.6832 6.39953 8.79254 5.37932 8.96723 5.43182 5.23886 5.09488 5.01702 5.97715 5.89266 6.64082 5.41724 5.0889 6.72974 8.57528 5.13755 5.52389 5.20725 8.92301 9.08082 6.88179 5.20084 5.1383
COG0536	6.393	1.698	9.60788 5.51503 5.01857 9.90744 4.80991 6.47163 6.09453 8.8844 4.81648 4.70769 6.06772 4.84783 8.84365 5.8604 6.86854 5.53724 5.45868 4.78476 4.73317 6.461 5.95108 4.97328 8.45902 9.64302 5.85645 4.845 5.83162 9.13279 4.73439 8.8414 6.41048 7.66076 4.99042 4.73439
COG2403	6.399	1.182	5.15577 8.32871 6.26052 5.85036
COG0788	6.400	0.789	6.25229 5.88374 6.6703 5.91845 6.1278 6.38704 7.65889 5.9662 6.06014 6.45459 6.14473 6.24722 4.40728 6.57337 6.38303 7.61254 8.30756 6.38303 6.15835
COG0685	6.401	1.194	6.41956 8.73694 9.29696 9.08803 5.80053 6.02575 5.63973 6.86101 4.95576 5.96161 5.96161 5.95637 5.36939 6.11087 6.29774 5.60656 6.1395 6.20658 6.01805 6.56803 5.49981 5.19005 5.86318 5.99829 5.86318 5.88705 6.41822 9.48713
COG0553	6.402	1.433	4.52611 4.52611 9.56441 9.56441 5.68272 5.68272 5.69014 5.69014 8.46003 8.46003 6.3379 6.3379 5.793 5.793 8.45224 8.45224 5.15945 5.15945 5.68849 5.68849 5.64411 5.64411 5.79017 5.79017 5.38108 5.38108 5.3162 5.3162 8.81385 8.81385 5.65976 5.65976 5.29836 5.29836 5.03133 5.03133 9.01716 9.01716 8.37485 8.37485 5.86574 5.86574 5.05248 5.05248 8.20855 8.20855 8.66057 8.66057 5.86451 5.86451 5.25254…
COG2323	6.402	1.453	6.14019 9.49562 5.99018 5.37233 8.93604 4.90075 5.48378 6.38976 6.56488 5.31401 9.88148 7.60223 6.30335 5.89095 5.3586 4.98732 5.5099 5.76181 5.76181
COG1104	6.403	1.146	5.37708 5.53276 5.86307 5.53228 8.40113 6.33171 6.22223 5.16714 9.21936 6.39804 6.18212 6.91559 6.20967 6.02291 5.72523 5.45644 5.78366 5.73127 5.69522 6.22303 5.78772 5.52266 5.55807 6.67981 5.62269 5.67733 8.70079 8.76851 5.29697 5.0842 6.23397 5.9984 8.70874 9.34433 5.63855 8.34153 5.96155 7.41574 6.51708 5.72881 5.7342 6.29998 7.65163 5.90329 5.96155
COG3849	6.403	1.611	6.05854 4.59565 9.00835 5.94884
COG0352	6.405	1.562	5.39748 5.60443 5.11085 7.65489 5.21088 5.07304 7.71892 5.17894 4.53012 5.5326 8.71355 8.734 9.08611 5.62568 9.15676 5.37441 6.0948 6.0964 6.63035 6.27248 5.06551 4.47976 5.65089 5.61351 5.37857 5.30274 9.41722 5.39582 9.23046 8.3435 8.5693 7.60239 4.62262 5.30108 5.39582
COG1206	6.406	1.221	8.11984 5.74323 5.99723 5.38712 5.38338 5.40437 7.36164 8.99601 5.79445 5.87546
COG3193	6.406	1.178	8.95665 7.4418 5.05024 5.49788 5.43978 6.19221 6.15889 5.68496 7.23165
COG0131	6.407	1.166	6.40252 6.40252 7.62028 5.52678 6.09656 7.55027 6.27462 8.65245 6.20268 5.64427 5.53842 6.13395 9.32515 5.27315 5.77987 6.10537 5.04762 8.60241 8.60241 5.92492 6.23237 5.47887 4.75314 5.8384 6.01138 6.21544 5.76096
COG3550	6.411	1.520	9.87838 5.28122 6.31488 5.93864 5.48223 5.38071 6.16834 8.23648 5.01782
COG3243	6.412	1.088	5.43583 8.05383 7.69468 6.32225 5.28608 5.6816
COG1207	6.415	0.939	5.75359 5.65409 9.74086 7.66957 6.85962 6.0156 6.05677 6.59537 5.66424 6.37016 6.23195 6.36444 5.73762 5.94676 5.94478 5.57756 6.24183 5.60363 5.60827 7.70883 6.10783 7.53195 5.99947 7.55892 6.64846 5.60459
COG1245	6.415	1.360	6.03819 8.91655 6.54464 5.93383 5.89987 5.44966 6.03028 6.08775 4.35404 8.89235
COG0451	6.419	1.287	6.43243 6.43243 6.19584 6.19584 6.66982 6.66982 6.04545 6.04545 5.99397 5.99397 5.99616 5.99616 7.0475 7.0475 5.01317 5.01317 5.28084 5.28084 7.49264 7.49264 6.5715 6.5715 8.96798 8.96798 6.29571 6.29571 5.72326 5.72326 5.5601 5.5601 8.96312 8.96312 5.38659 5.38659 8.87403 8.87403 7.62295 7.62295 6.34543 6.34543 5.75989 5.75989 5.57393 5.57393 5.9733 5.9733 6.79773 6.79773 8.0973 8.0973 8.90725 8…
COG0695	6.420	1.656	5.77223 5.6754 7.53029 8.97262 8.60508 8.60508 6.39852 6.37924 4.71394 9.57408 6.70224 5.31449 5.49895 4.43623 4.96318 4.64547 7.28521 4.58245 4.9415 4.9415 9.93975 6.14116 8.68749 9.04883 5.43187 6.38928 7.29595 5.6228 9.73611 5.68475 5.16794 9.79352 4.35644 4.64435 4.23377 5.12677 8.94827 5.52811 4.91859 5.80128 6.21016 7.43352 6.06479 4.75763 6.14703 7.57927 4.79106 6.16423 5.50808 7.57622 8.5…
COG3629	6.420	1.496	7.61462 5.72496 5.35059 5.09921 9.21434 5.51353
COG3798	6.421	1.921	9.71352 4.88596 5.65132 5.43193
COG1423	6.422	1.154	7.31774 8.78276 6.08513 5.30845 5.5616 6.39302 5.50328
COG1262	6.424	1.583	7.26118 9.7594 5.4535 5.50392 4.58902 5.29927 6.29336 9.22683 9.42972 5.71113 5.35406 5.5797 5.58232 5.18279 6.64888 5.91082
COG1199	6.427	1.303	9.17247 5.50862 6.08588 5.58969 8.70346 4.86946 4.78032 5.92956 6.51622 9.21685 6.61022 5.39305 5.7239 5.67444 8.44812 8.00539 6.66838 8.27514 6.01886 5.82841 5.93464 6.81273 5.67049 4.59399 4.41786 4.56926 6.48247 5.38199 8.11567 6.93567 6.49977 6.04449 7.5437 6.49657
COG2380	6.427	1.350	5.72203 5.24378 8.31648
COG1304	6.428	1.475	6.3567 5.81287 4.94567 5.69404 6.07434 5.8863 9.02213 5.70868 5.39358 6.29197 6.16909 5.79872 6.53465 5.06076 7.58493 4.72515 6.69193 6.68808 8.95062 5.86895 6.00748 6.20818 8.82175 8.89321 8.79152 9.75566 5.19571 5.70862 9.52238 5.3092 5.60021 6.46661 4.45989 4.45989 4.50411 4.50411 6.15146 6.14553 8.14702 6.31077 8.81422 6.38351 4.97253
COG0565	6.431	1.167	8.31664 6.46239 6.20786 6.12828 8.22665 8.35584 4.86727 6.6695 5.86905 5.71765 8.30729 6.66934 5.96849 5.93303 4.66945 8.75852 5.70125 5.48512 5.4785 5.83519 6.28108 5.56822
COG1180	6.431	1.212	8.44989 5.64064 5.19091 6.88179 8.4908 8.36011 5.61714 8.40898 5.30023 5.339 5.2817 5.09504 4.50352 5.13659 5.99594 8.19162 8.28428 6.45812 5.66462 7.3375 5.7098 7.0341 6.62309 5.12906 8.08945 5.11603 7.32297 5.83065 5.39785 5.90612 8.52097 5.78745 6.00604 6.41454 5.90612 7.99401 5.79712 6.15963
COG2518	6.431	1.470	6.06527 6.46303 9.44564 5.19929 8.84199 5.59738 6.64701 5.32725 5.46739 4.53279 4.53279 5.65372 7.6535 6.8671 5.40576 6.53796 4.63116 8.77839 4.99854 6.27195 7.51133 5.85816 4.95881 6.10687 9.51138 8.49678 6.27195
COG2073	6.433	1.641	5.59647 5.82029 6.52098 5.38968 7.37461 9.49151 9.01353 6.14196 4.15985 4.82027
COG3643	6.433	1.329	5.36522 8.71061 5.79007 5.86585
COG1234	6.434	1.290	6.8334 5.58584 6.09058 7.717 9.34262 6.40348 5.64854 5.54536 5.75711 5.94799 7.04756 6.36888 5.75487 5.08671 6.34725 8.40951 5.01157 6.09726 8.89289 9.17284 6.37582 5.72892 5.37558 6.12642 5.19732 6.67852 9.11837 8.41208 6.91308 6.58453 4.29492 4.61904 5.53164 5.6464 5.6464 7.66568 5.16394 6.34266
COG1803	6.435	0.999	6.50602 8.65662 5.6072 5.02903 6.0854 6.70549 6.17336 7.70594 5.94062 5.94062
COG1933	6.435	1.411	5.95546 9.0875 5.75402 9.03014 6.32797 5.75615 5.68982 6.39093 5.97245 4.38464
COG1731	6.439	0.871	7.54583 6.548 6.55932 5.1045
COG0232	6.440	0.852	5.69709 6.68643 6.53187 7.06048 5.50424 6.01838 6.00337 8.41459 6.09517 5.75044 6.06318 6.13843 6.74929 6.93503 5.79845 5.60576 8.42067
COG0258	6.440	1.794	6.90261 8.92093 5.85175 4.76601 4.89723 4.99913 4.60782 4.81119 4.77407 4.74187 4.83357 5.02246 5.02246 4.92228 4.6615 4.91357 4.91469 4.92495 5.27694 5.19764 8.75045 8.6038 5.44426 5.1367 5.08345 8.97721 4.9289 5.23566 6.08401 5.57142 5.25179 7.40869 5.24714 5.299 9.58812 9.37616 8.68306 8.68412 7.34428 6.35926 8.95153 9.07644 5.49852 8.18238 5.53399 9.09652 5.09862 4.0618 9.35287 9.04573 6.4525…
COG0181	6.442	1.566	5.66873 9.53808 4.85771 5.2347 9.86792 5.46995 8.44145 8.14441 7.43758 5.05317 8.92525 7.3415 4.81007 6.31504 5.9702 5.96294 5.33104 6.04967 8.51296 4.83111 5.65815 5.75119 5.2794 4.41166 5.58146 5.86024 5.25937 8.75638 5.35411 9.01155 6.04107 5.40912
COG0479	6.444	1.200	5.15828 5.15886 8.37715 5.65297 5.68806 8.46099 6.12604 7.12895 5.85784 5.30797 6.16732 6.5456 8.21682 5.27182 8.21843 7.2035 7.2035 6.01848 9.08835 8.17175 5.75348 5.07058 7.1987 6.45796 5.84112 5.31315 5.2535 4.60398 8.13319 9.10293 5.90729 6.01266 5.29729 7.16596 5.90729 5.27182 5.70109 6.00737 6.41571 6.34015
COG1025	6.445	1.238	5.59353 5.06433 8.38046 5.95792 6.61139 8.56321 5.66659 5.72587
COG3426	6.447	1.633	5.50408 5.09697 5.96054 9.22614
COG3067	6.450	0.942	6.29934 6.81193 8.35231 5.54013 5.84806 5.84806
COG1328	6.452	1.083	8.90709 4.87779 8.78816 6.81065 5.41825 5.59711 6.06852 5.82296 6.35894 7.18043 6.06697 5.79621 6.46939 6.30938 6.30773
COG3026	6.452	1.521	5.12778 5.66782 5.2872 5.448 8.5913 8.5913
COG1488	6.453	1.269	6.03584 5.89688 9.4467 8.55344 5.22247 9.51688 5.6746 5.82302 5.80598 5.07208 9.24937 6.02457 6.10639 5.83268 6.10201 5.83808 6.21833 8.09351 5.99728 6.123 9.7038 5.11582 6.22927 6.4978 6.19761 6.01843 5.78889 6.65615 4.70993 6.67366 6.32589 6.03413 5.99643 6.14618 6.12439 5.46397
COG3669	6.455	0.484	6.74112 5.73287 6.32877 7.01904
COG1725	6.456	1.368	4.9885 5.4017 6.26896 5.79583 5.4613 5.42199 7.4583 9.21145 5.50125 8.65283 7.71444 5.60005
COG0516	6.457	1.545	4.75682 4.50721 4.75795 5.82782 5.68528 8.88274 9.29541 5.041 7.61873 5.01995 4.72099 9.13134 4.81589 9.14379 4.73301 8.25314 4.92425 8.89807 4.97926 8.11535 7.5508 6.55307 6.18089 7.47678 5.07683 5.96289 5.90419 5.86104 4.88195 6.19883 5.04303 6.11819 5.64341 5.91023 5.52945 6.84771 7.74856 5.75295 5.60961 5.54173 4.889 8.30318 4.96046 6.52146 5.23411 6.02393 5.23411 6.02393 6.34084 6.44194 5.03…
COG0135	6.459	1.589	5.15571 4.94674 4.93157 9.31533 5.36319 5.26594 8.7112 9.77291 9.78391 5.43038 5.8823 6.11274 4.88505 6.53828 5.07689 9.03815 7.62909 6.67115 4.96041 6.72077 8.92274 6.01896 5.95675 5.89058 5.70376 5.21291 4.44702 8.27744 5.18653 7.34252 5.19304 6.35077
COG0457	6.460	1.731	9.32291 9.48815 5.26252 5.58194 6.2893 5.09088 5.28837 8.53283 4.6866 4.50662 6.37465 5.2739 5.36955 5.55593 5.5609 5.02887 4.53092 7.7241 5.84774 6.37379 6.46239 5.92497 5.55946 7.70424 6.28572 5.2229 5.38253 9.51656 5.76683 5.77634 6.21982 6.44268 4.84639 6.03194 5.77324 5.04895 4.90529 5.04383 4.88147 7.4583 9.04792 5.71033 8.81577 7.22017 6.39729 8.32364 9.24376 9.41445 5.76256 4.89888 5.2314…
COG3511	6.460	1.104	6.8303 6.09549 9.16718 6.62661 5.74168 5.73346 5.8894 5.59417
COG2070	6.461	1.340	6.16385 6.0235 5.47721 5.39486 5.3327 5.75402 5.35598 5.6487 5.6118 8.37053 6.01138 8.87468 7.45825 7.48362 8.31514 5.74777 6.04492 7.52714 4.77899 5.59166 5.07 4.7219 9.32136 6.15189 5.51914 5.98532 8.59638 6.16364 8.86325
COG3229	6.461	0.622	6.22468 7.40479 5.80497 7.23053 5.9505 6.15258
COG3364	6.462	1.971	7.32692 8.32353 3.7348
COG1496	6.463	1.384	8.97802 5.55743 6.01085 5.05958 8.55264 9.31762 6.28284 5.43102 5.78841 5.3272 5.13633 5.26653 8.53357 6.71607 6.15937 6.51233 5.99007 5.32255 7.44933 5.61628 9.28467 5.44912 5.35427 6.01314
COG1665	6.465	1.392	5.95867 8.36583 5.0716
COG1622	6.466	1.669	8.81054 4.51922 5.94184 8.5615 6.37 7.46156 4.86535 4.67351 5.22931 4.48889 4.9635 9.49221 9.12259 6.85065 10.7209 6.80029 5.43508 4.46026 8.63825 7.50653 4.49444 4.20071 6.09587 6.90908 7.5485 6.7714 6.57027 5.41553 6.13897 6.56445 6.6476 4.63431
COG1479	6.467	1.242	5.71391 8.93118 5.74585 6.28743 6.12497 5.6801 6.50763 9.66278 7.22989 5.39689 5.70916 6.39067 5.26119 6.23857 5.21793 5.39689 5.4338 9.31159 7.04932 6.27974 8.4713 8.27354 5.16826 6.44135 5.58547 5.21574 6.07862 6.48114 5.56128 6.81519 5.8541 5.61361 9.09663 5.3351 5.84561 7.34214 6.54004
COG1893	6.468	1.298	5.56763 7.07154 6.05069 8.49149 6.04545 5.7812 5.68742 5.71038 6.08278 9.03009 5.8525 6.17507 5.86889 4.81685 5.73816 5.45692 6.31894 9.5493 6.06591 5.43844 5.53607 6.61348 9.56863 7.53745 5.64875
COG0735	6.469	1.288	5.04404 6.43745 8.21757 5.98916 6.49572 5.1923 5.39769 5.78697 4.98914 5.76208 5.61927 6.27141 7.52682 8.62308 5.85469 8.49117 5.05931 7.64714 6.49337 9.0177 5.24218 5.53089 5.22605 5.40624 9.97313 5.51396 6.1818 5.78713 5.38696 5.76278 5.041 8.5638 7.37194 9.42572 5.97277 6.40653 7.41777 5.69725 6.44162 5.9404 5.59658 6.22431 5.89394 8.70976 5.59658 8.23156 8.24876 5.88839 6.61481 5.6064 5.35486…
COG1341	6.469	1.423	5.50499 9.44703 5.33686 5.14936 7.4544 6.52963 5.86131
COG1786	6.469	1.565	5.98655 5.42183 5.24501 8.61261 5.19379 9.18523 7.24505 4.86502
COG0500	6.470	1.643	5.17371 5.17371 5.30461 5.30461 5.07651 5.07651 5.53858 5.53858 5.86505 5.86505 7.64907 7.64907 8.88274 8.88274 5.86809 5.86809 6.01111 6.01111 4.93568 4.93568 5.06188 5.06188 4.94898 4.94898 8.50281 8.50281 6.64952 6.64952 5.21948 5.21948 10.5546 10.5546 6.89845 6.89845 5.89415 5.89415 6.00743 6.00743 6.95196 6.95196 6.05277 6.05277 4.96521 4.96521 6.05282 6.05282 4.87576 4.87576 8.52738 8.52738…
COG1605	6.470	1.549	5.00906 6.25176 9.56607 5.76267 5.11368 5.25526 7.96918 4.96692 7.96769 4.96692 9.87011 5.29569 9.21872 5.10065 5.24372 5.97837 5.45404 9.0914 5.26231 5.36378 5.36811 5.03672 7.19095 9.02405 5.86665 7.38615 5.58178 8.94277 5.62857 5.42819 5.24335 8.75606 6.13517 5.26952 5.93688 6.54618 5.70221 4.37791 8.65315 5.79439 7.39384 7.7547
COG0321	6.472	1.420	9.77077 5.17216 9.31234 6.49732 5.97426 5.52768 5.52768 5.57751 5.77052 7.46583 6.094 6.07365 5.92289 9.27757 5.7043 5.69148 5.48677 5.64817
COG0272	6.474	1.551	9.01049 5.16735 4.89862 9.59213 5.19967 5.93138 6.15312 5.54376 5.10006 5.46931 7.51641 4.86962 9.16146 5.45185 8.3921 5.73874 5.6706 5.27043 5.71727 7.43689 5.39032 5.19064 7.93853 8.5332 5.80919 5.40966 5.77474 5.22583 9.53755 8.80979 6.4468 5.36015 5.34509 5.41366 9.1134
COG0276	6.475	1.425	4.85605 4.671 4.80211 5.96225 9.28595 8.24273 5.95995 4.90444 6.15728 8.93086 5.03779 5.39711 6.52664 6.58346 6.25705 6.23093 9.15767 5.58995 5.25435 5.31118 6.20252 8.84445 9.08718 6.04903 6.09736 6.04903 7.37403 6.47377
COG0207	6.477	1.355	6.23862 5.15042 5.49916 6.14505 9.46086 5.37446 9.64521 6.29438 5.42087 8.32059 8.53133 5.09921 9.46118 5.95792 5.80924 5.80924 5.93677 6.84227 5.36287 6.51761 6.08866 6.12588 6.22479 5.53804 6.00406 5.53804
COG1506	6.477	1.534	5.59967 5.44725 5.64459 5.90131 9.4435 9.65472 5.22995 5.97597 6.06532 6.63729 9.12109 9.50139 6.13683 6.98101 5.5091 8.29314 9.11132 5.50253 5.51572 9.13903 7.06705 5.05248 5.51567 5.38092 5.51593 4.45663 4.54795 6.36898 6.92531 6.42682 5.26236 5.58771 5.21985
COG1526	6.479	0.980	7.43934 7.39368 6.03824 6.52717 5.37008 6.83393 8.47162 5.01552 6.37561 8.01143 7.55849 6.02868 5.32773 6.6287 5.71743 5.86825 5.54403
COG0528	6.481	1.511	8.52754 8.92082 9.74054 5.09574 5.03683 9.43453 6.27472 5.28138 5.21494 5.29222 5.76956 5.60469 7.52725 5.1783 8.84552 5.21964 6.56664 8.64407 4.67346 5.86003 5.86003 5.34498 7.61425 6.56359 5.91375 9.08301 5.08986 5.08062 8.81652 5.66542 5.21788 7.50236 6.41737 5.52293 3.97342 8.44967 6.44135 6.57994 7.532 5.28389 6.44135 5.09654
COG0614	6.481	1.777	3.99307 5.18727 5.84769 4.03905 3.88236 3.76556 3.92556 4.3134 4.25257 5.67941 4.12044 3.99916 7.44324 8.84439 6.30741 6.48418 7.50781 8.99046 5.08895 5.54493 10.0596 8.59948 9.56735 5.00276 5.12869 9.78802 9.09465 9.93606 9.71293 6.47526 9.17647 9.05551 8.23098 5.73778 9.56981 6.68937 7.13178 5.41505 5.52597 5.4997 7.44137 5.27411 5.57297 8.50148 5.55225 6.4468 6.31424 5.94094 8.8915 6.15675 7.5…
COG3735	6.482	1.437	6.30751 9.54481 5.1022 6.27755 5.53324 6.12844
COG3110	6.484	1.831	8.94298 9.19618 5.06572 5.263 5.21745 5.21745
COG0821	6.485	1.245	6.33673 6.56012 9.45701 5.75268 5.99306 5.63225 7.42711 5.34119 6.13058 9.03479 5.56619 5.83397 6.01287 5.9192 5.88897 5.10236 6.17897 9.15805 5.8361 6.19579 5.74553 7.44741 5.74553 8.93209 5.80694 5.5757
COG0169	6.488	1.515	7.62311 9.21989 8.71932 5.75055 5.04874 5.12356 5.95685 9.01727 5.50066 8.47269 5.01349 9.94338 8.58367 5.63166 8.89064 5.42109 5.46381 5.99253 4.98925 5.90847 5.78211 5.4558 5.17531 8.80103 5.19187 5.69313 5.21291 8.12726 6.02681 6.5856 7.4309 5.66296 6.17021 4.7235 5.78531 5.26867 5.38231 9.0633 5.26867 8.61459 5.79733 6.50282 4.98529
COG1072	6.488	1.338	6.19397 5.5248 8.73422 5.40672 9.47763 5.74232 7.00895 6.03392 8.70095 5.07742 6.18879 6.19162 5.32437 6.32754 5.39139
COG3828	6.488	1.694	5.357 8.88189 5.22503
COG0537	6.489	1.296	7.59737 7.59737 7.59737 9.31955 9.31955 9.31955 5.99584 5.99584 5.99584 8.71398 8.71398 8.71398 5.48822 5.48822 5.48822 6.84873 6.84873 6.84873 5.9733 5.9733 5.9733 9.80009 9.80009 9.80009 5.53297 5.53297 5.53297 5.735 5.735 5.735 5.32656 5.32656 5.32656 5.31208 5.31208 5.31208 5.30162 5.30162 5.30162 5.36976 5.36976 5.36976 6.49363 6.49363 6.49363 5.97821 5.97821 5.97821 5.01536 5.01536 5.01536 …
COG0590	6.489	1.334	5.91616 5.91616 5.67418 5.67418 6.13731 6.13731 5.83135 5.83135 5.58098 5.58098 5.10006 5.10006 9.7955 9.7955 6.08401 6.08401 5.59508 5.59508 6.00006 6.00006 6.55201 6.55201 5.35764 5.35764 9.13914 9.13914 7.36324 7.36324 6.6303 6.6303 9.11831 9.11831 6.35494 6.35494 8.19626 8.19626 5.74542 5.74542 5.70253 5.70253 5.77575 5.77575 9.00702 9.00702 6.76766 6.76766 6.51152 6.51152 5.78718 5.78718 5.4…
COG2906	6.490	1.935	7.13835 4.71389 4.71389 4.91026 9.16606 4.84991 9.12563 8.81171 4.97985
COG1517	6.491	0.501	7.36538 6.4508 6.23195 6.67356 5.69399 6.53283
COG0372	6.498	1.212	9.16766 6.56311 5.44106 6.26185 5.75119 5.48955 6.10826 6.23211 5.56923 9.58567 6.3818 5.77111 7.61291 6.08748 5.25152 5.85757 5.09681 6.2249 6.5103 6.5103 6.2249 5.93859 6.37486 6.53166 6.47094 5.34343 5.30407 8.60829 6.02649 6.34687 6.76942 5.21537 5.94975 5.95082 4.44526 6.11926 5.86291 8.21015 8.79179 6.08038 6.33507 6.81749 6.13368 8.35723 5.887 6.07125 9.41648 9.67475 6.56226 5.62718
COG1052	6.499	1.236	8.26484 8.26484 8.26484 8.25661 8.25661 8.25661 5.9913 5.9913 5.9913 5.21724 5.21724 5.21724 6.06981 6.06981 6.06981 9.17017 9.17017 9.17017 6.15622 6.15622 6.15622 6.13085 6.13085 6.13085 5.73356 5.73356 5.73356 6.3214 6.3214 6.3214 6.07621 6.07621 6.07621 5.58194 5.58194 5.58194 6.14404 6.14404 6.14404 5.61303 5.61303 5.61303 5.66408 5.66408 5.66408 8.57128 8.57128 8.57128 7.62082 7.62082 7.620…
COG0205	6.501	1.016	6.06521 6.91111 5.62712 6.04422 8.9942 8.64471 6.93824 6.09816 6.22249 6.67842 6.24311 5.59375 8.46158 5.81821 6.9353 6.24321 6.08332 5.28656 6.13186 6.40717 8.33314 6.21074 7.41996 6.3677 8.68567 5.93699 6.16791 5.40079 5.78622 6.18826 5.40079 5.44042 5.75631
COG1701	6.502	1.796	6.04668 5.62104 5.59439 5.16073 9.07505 9.44184 4.57663
COG3124	6.502	0.804	7.79075 6.55852 5.91146 5.74547
COG0063	6.504	1.402	5.2433 4.14164 5.12239 8.72412 8.4039 6.38688 9.14154 6.32354 6.47638 5.3884 6.16305 5.51102 4.67666 4.51901 6.42431 6.45251 6.45251 6.07734 8.90992 8.21939 6.00305 7.61884 9.45744 5.72924 5.12233 5.48352 5.68758 5.00468 6.79239 7.56858 7.56858 7.3368
COG3421	6.504	0.380	6.10158 7.10513 6.27104 6.5401
COG0121	6.506	1.361	7.55716 6.3442 5.11598 9.46994 5.79973 5.59711 5.45884 9.75181 5.03555 5.54664 5.542 5.71049 6.49038 6.15921 5.29019 6.49401 6.67425 8.64001 5.83199 6.00326 8.11263
COG0008	6.507	1.302	5.611 6.6633 7.56527 8.88803 5.09269 5.16901 9.25567 9.29535 5.58696 6.15712 6.15894 6.03493 6.70058 6.09929 6.12065 5.61169 5.70766 5.46509 5.86179 6.36535 5.08944 9.10961 7.88768 4.97766 8.61801 5.77613 5.41441 5.83626 6.5119 5.25932 8.21421 5.69223 5.52037 6.16172 5.9553 8.00149 8.45026 5.29216 5.88438 9.10902 8.35819 5.43075 5.08185 5.59497 5.76892 7.86467 8.55152 7.98915 8.23215 8.20844 5.34…
COG1211	6.510	1.380	5.83343 6.38143 9.0068 6.13277 5.85202 6.28044 5.20346 5.55951 9.66092 5.76683 5.29494 5.8745 5.6409 9.13487 8.92568 8.98101 5.66611 5.66611 5.20052 8.72316 6.33667 4.71191 6.59874 6.2375 5.64902 5.99958 6.73033 6.05902 5.67855
COG1637	6.510	1.314	7.47844 8.85518 5.18914 6.31617 7.56121 7.51646 5.44656 5.40084 4.8254
COG2032	6.511	1.056	7.73809 5.56314 5.95018 5.95215 6.24482 6.03242 6.03242 6.27104 5.82414 5.78505 5.48843 7.02534 7.47176 5.79936 8.70298 9.01796 5.78889
COG0803	6.513	1.719	9.22155 7.66439 5.05969 4.79747 4.77963 3.9833 4.32242 5.25035 6.04219 5.46755 6.73957 5.42189 6.93209 6.58448 9.96757 6.18965 8.7449 6.58976 6.09608 5.08554 5.81362 7.86328 9.07084 9.20013 5.12271 5.69217 5.49671 5.7255 6.20428 6.52781 9.59875 10.15 6.11483 7.57382 6.0564 9.41621 6.09106 5.16479 4.43174 5.55834 9.22352 8.87831 4.88649 4.40675 4.66652 5.71524
COG1497	6.514	1.922	5.59033 9.16483 9.1495 5.20372 5.68379 4.29129
COG1806	6.515	1.196	5.61356 5.71797 5.88983 5.17008 8.36086 8.70025 5.69148 8.38473 5.74184 7.52084 5.85052 6.21267 5.84198
COG2256	6.516	1.068	7.55822 7.11747 6.6264 6.33534 6.88056 5.45158 5.97159 8.08032 5.52485 6.16839 5.90499 5.70985 5.8604 6.3246 6.0971 5.89074 8.64295 5.70969 5.75167 8.57806 5.77784 9.08792 5.43369 5.89442
COG0529	6.518	1.351	7.31544 6.43921 5.19924 5.91915 5.47043 5.82788 8.94004 7.4049 5.19929 6.18431 6.72248 5.18252 9.51458 6.26612 5.00436 6.05517 9.45205 5.91541 8.24988 5.81298 5.80582 5.50888
COG1689	6.518	0.973	7.52436 5.35251 5.76016 7.43464
COG3820	6.519	1.603	5.01477 8.74084 5.80224
COG2113	6.521	1.430	8.73486 8.72375 5.22776 7.45478 6.65759 8.38142 5.32287 5.79167 6.3214 8.65085 5.78275 4.67041 4.95565 5.3508 5.78275
COG3113	6.521	1.443	5.32309 8.5567 8.8116 7.43101 6.1638 5.79391 5.04564 5.04564
COG2138	6.522	2.183	4.53679 5.88107 5.0027 5.95546 6.07584 5.69693 6.12513 5.1406 11.2485 10.947 4.05593 5.62013 5.76908 9.2475
COG1014	6.524	1.581	5.44656 4.2782 4.31009 4.94364 4.78732 4.57856 5.53676 7.60907 7.61035 8.90854 9.57926 6.19333 7.46567 4.73172 5.76144 4.84809 5.13574 5.99392 6.14329 7.96523 5.62899 7.35405 9.32569 5.69046 9.39282 7.18417 5.51513 5.39582 8.51392 7.25915 5.50504 4.85183 4.80692 8.61187 5.20463 5.11731 6.27088 5.48603 8.94004 5.33414 6.26564 5.05296 5.31016 8.45688 9.01898 8.96418 7.56741 6.24134 9.45749 5.55359 …
COG1230	6.524	1.119	5.79973 6.63489 6.13021 6.05827 5.59679 10.5617 5.77581 5.76299 5.44346 6.54399 6.13341 6.77839 8.8805 6.23269 6.67617 6.67041 8.01933 5.8283 5.76294 6.23093 6.00908 6.40642 6.38319 6.25662
COG1719	6.524	1.701	4.88559 6.55569 5.52517 5.09819 8.71884 6.35099 5.03352 8.84546 4.4946 8.88194 5.14471 8.75008
COG2371	6.524	1.032	5.76801 6.72221 6.48503 8.56321 6.49091 5.28292 5.97848 5.97848 8.56321 6.08364 5.85052
COG2199	6.525	1.410	5.58221 9.40884 5.56357 9.35421 7.29846 9.26427 6.27964 8.76856 6.45171 5.47689 6.33272 8.83195 6.26671 6.2046 5.06754 6.16871 5.42253 5.14295 5.10391 5.53388 5.42669 5.32987 5.23603 6.43937 9.51992 8.9236 4.91191 5.20981 5.36731 5.3954 5.43145 5.56667 6.37016 5.40998 4.44392 5.71743 5.75674 6.60899 9.02923 9.02619 8.53801 8.57309 7.58413 5.01883 4.67506 9.04173 5.9074 6.3489 9.5054 5.88988 5.313…
COG2830	6.525	1.189	8.84936 5.79428 6.21202 6.2109 5.55973
COG2892	6.525	1.687	4.61914 9.02576 5.16954 4.92746 7.66204 7.74894
COG3478	6.526	0.928	7.18727 5.21296 7.17669
COG0807	6.527	1.113	6.56023 8.63221 8.88205 5.91343 5.81212 5.10386 5.91685 5.48496 6.20749 7.54354 7.45739 6.72808 5.36875 5.85981 5.50536 5.55316 6.4351 6.71917 6.52915 5.63252 8.50874 5.40629 7.47721 9.24483 7.45617 6.02014 8.50324 5.57019 5.83594 5.99878 5.66916 7.39662 6.03376 6.45395 6.21651 5.81271 5.48613 8.12956 5.48613
COG1657	6.529	1.637	8.73347 6.03835 4.8144
COG3046	6.531	0.897	6.73343 7.73222 6.95372 5.03144 6.20193
COG3683	6.531	1.585	5.84684 5.42082 9.26374 5.59337
COG0454	6.532	1.609	5.05931 5.05931 4.54576 4.54576 9.62775 9.62775 5.01696 5.01696 5.46157 5.46157 5.96817 5.96817 4.88227 4.88227 5.50942 5.50942 5.9262 5.9262 5.49815 5.49815 8.7018 8.7018 5.52651 5.52651 5.738 5.738 4.81488 4.81488 4.81488 4.81488 5.09622 5.09622 4.97029 4.97029 8.93935 8.93935 8.95548 8.95548 5.46135 5.46135 5.99007 5.99007 9.3745 9.3745 5.69143 5.69143 5.51759 5.51759 5.20063 5.20063 9.46267 9…
COG3303	6.533	0.169	6.272 6.42848 6.54293 6.71254 6.71126
COG0167	6.534	1.651	4.98065 4.98065 5.70173 5.40544 5.36496 6.30367 4.8184 5.07763 9.80207 5.73484 8.26831 6.06639 8.92258 8.55162 5.28437 5.22578 5.11149 9.34881 4.5141 6.9086 6.41096 8.59862 5.40528 5.5186 7.58348 9.96079 6.10372 5.46915 4.96441 4.84393 7.4018 4.67335 9.27474 5.63786 7.47982 5.47828 8.82837 9.25103 7.47982 4.94583 6.23248
COG0809	6.534	1.427	7.54615 5.71022 6.02398 5.17985 8.63504 5.58814 8.8319 5.38039 5.56833 8.94752 5.11144 5.98916 6.10041 5.92556 5.85383 9.22422 5.39096 8.60551 5.32426 6.46527 5.05018 8.32625 8.53144 5.67861 5.05018 5.85138
COG2373	6.534	1.570	6.93551 9.68666 5.45035 5.90825 8.94806 6.19141 5.23523 9.04595 6.02665 5.18498 4.94465 6.1465 5.24356
COG1246	6.536	1.347	6.2594 6.2594 8.84498 6.56098 5.06562 8.4219 5.91744 5.91744 5.99087 5.03977 5.24698 8.90234
COG3557	6.536	0.564	6.00177 7.59278 6.51489 6.10949 6.46292
COG0323	6.537	1.250	6.75554 5.58771 5.6189 9.53312 5.76523 5.15988 5.54499 6.37673 6.21085 5.51455 5.6502 5.85875 5.96716 6.04278 6.54656 9.02565 5.63925 6.34282 8.07273 6.46106 4.47666 6.54416 8.30131 6.41443 6.04791 9.03666 6.11445 9.23559 5.91872 6.23456 6.65487
COG1028	6.537	1.560	5.26883 5.26883 5.11886 5.11886 9.11559 9.11559 9.86204 9.86204 5.54846 5.54846 10.7563 10.7563 8.82143 8.82143 5.92096 5.92096 5.39743 5.39743 5.33735 5.33735 9.32371 9.32371 5.75909 5.75909 5.17056 5.17056 5.36618 5.36618 9.03377 9.03377 7.64949 7.64949 9.54978 9.54978 8.91596 8.91596 5.36923 5.36923 5.5593 5.5593 5.03005 5.03005 5.95893 5.95893 5.4127 5.4127 5.65831 5.65831 6.5708 6.5708 5.520…
COG1902	6.537	1.574	6.49006 6.75554 6.06297 8.81005 9.16665 5.40779 5.30685 9.14977 6.20198 9.65376 5.9286 6.53038 6.20161 6.49385 5.63887 5.27721 5.24244 5.91162 5.35983 9.77515 5.41724 9.4223 5.673 5.4441 5.43775 10.4739 5.48576 5.79327 5.06578 8.93769 8.93145 8.25394 5.37179 4.99352 4.48878 5.06359 6.01277 5.34247 6.3097 5.7232 6.91602 6.11242 5.87252 5.7232
COG1935	6.537	1.237	8.64754 5.48902 6.0047 6.00476
COG1746	6.539	1.359	6.59991 8.76071 5.94104 4.93184 8.66335 6.53935 6.78181 6.09079 4.54411
COG1856	6.539	1.050	7.98429 6.09907 6.93605 5.13627
COG0386	6.542	1.740	5.30429 5.28335 5.25943 5.20826 5.11763 5.11763 5.01857 8.29634 8.30404 5.41815 9.01043 8.49128 9.26769 8.75302 8.27317 8.66559 4.71875 4.80185 5.92043 4.61092
COG0723	6.544	1.512	5.76662 6.63233 5.34258 6.33577 4.86348 5.47171 5.66195 4.89851 5.84855 6.24866 7.30262 8.58233 4.89333 8.66116 5.26797 5.26797 5.83642 6.62565 6.16375 5.98922 5.89725 6.1646 8.33971 4.61658 9.47036 8.21624 9.17412 9.08792 8.31562 5.65655 5.61148 9.82749 5.5232 4.92751
COG0829	6.545	1.255	6.4594 10.0621 5.61858 5.70082 6.98796 6.45321 5.70008 5.70008 6.2124 7.45745 5.64357
COG3835	6.545	0.492	6.48354 6.48354 6.11856 6.11856 7.63961 7.63961 6.77823 6.77823 6.37347 6.37347 6.21026 6.21026 6.21026 6.21026
COG0437	6.549	1.235	7.13135 7.79182 8.26905 6.72584 8.10643 6.49406 7.08478 5.81773 5.00858 5.97346 8.27034 5.57922 7.76795 7.7977 5.01787 6.53951 5.79792 5.38546 4.38336 5.66713 8.29752 6.06799 6.00054 5.49318 5.12324 6.93861 8.9229 6.26319 7.7546 5.08698 6.00054 5.49318 5.13216 6.93861 5.70504 8.9229 8.44449 5.66713
COG1630	6.549	1.309	5.58355 7.47187 8.54345 5.41585 5.14877 6.25507 8.85289 5.85383 5.81666
COG0412	6.550	1.602	8.92568 8.89043 5.59044 5.65719 8.69945 4.8882 9.24926 6.50351 5.52149 5.3162 9.50241 5.02279 5.93474 5.72288 5.78408 6.79725 5.57954 4.9564 6.12471 5.91306 5.23064 6.19963 4.85798 6.79751 10.0772
COG2054	6.550	1.563	5.86563 8.71243 5.07187
COG1122	6.551	1.672	6.34495 5.71012 5.13996 7.64981 9.73739 4.89023 5.00575 5.48533 5.74862 4.93744 5.7107 6.21678 5.10514 8.42398 5.04014 4.68334 5.50568 9.09631 9.21252 9.17759 8.79227 9.31137 6.58512 8.29923 9.05118 8.21341 8.79184 8.39776 5.01467 5.26546 4.89995 5.66777 5.4221 5.31988 6.00289 6.54127 6.04828 8.57592 5.03528 5.46579 4.81771 5.29521 9.22838 5.48111 9.18267 4.06511 4.64665 5.4433 7.47587 5.48726 7.…
COG0128	6.552	1.582	5.74798 5.56074 8.54692 9.96239 9.26224 5.80507 5.971 6.22623 9.08889 5.64582 5.86126 8.36567 8.56871 5.41996 5.87546 8.31295 5.42306 7.3665 5.47166 4.64387 5.30621 5.48464 9.45039 5.18979 9.16376 8.77887 5.69036 6.01843 5.46824 4.98092 4.43089 5.84716 5.3021 5.67765 5.3021 8.31653 5.88438 5.57527
COG0669	6.554	1.155	9.04387 5.98975 5.5131 9.74252 6.13902 6.2556 5.98372 6.11718 7.63823 6.65705 5.27107 5.52683 5.52683 7.8166 6.78555 5.37078 6.64552 6.16796 9.21103 5.98606 6.33769 6.32792 6.53946 6.78736 6.32792 5.74018 5.5138
COG0715	6.555	1.629	5.143 5.64923 5.8674 8.47419 4.71479 5.17157 4.11884 3.94094 5.01445 5.80801 5.00981 9.62508 6.10377 7.24783 10.0666 9.97996 9.79571 5.45794 6.47195 5.8713 7.59069 9.11153 6.51174 8.76861 5.58814 8.98325 6.56295 8.54068 8.59787 6.44674 6.67169 5.95205 5.47134 5.29948 6.04396 8.16123 8.16123 7.86531 8.35183 6.44589 9.12499 5.03502 5.10674 5.22931 5.10386 6.03659 8.39146 5.31187 5.71733 5.8807 7.48…
COG0703	6.556	1.865	5.26931 5.43022 9.14069 9.88677 5.71535 5.82131 5.82825 5.23561 5.0936 6.09453 8.82111 5.48854 4.77087 6.42896 4.43623 9.32574 9.50983 9.50983 8.67179 4.94444 10.5583 7.70562 4.99517 7.80699 5.35273 4.69562 5.55321 5.18263 4.69562 7.66146 5.54403 4.61898
COG1758	6.556	2.137	9.29188 7.25317 5.02727 5.43988 5.375 4.62662 5.55716 9.68036 4.75036 9.81339 6.30281 9.84282 4.52718 10.3464 9.17583 9.17583 4.22837 7.40831 7.40831 5.43364 4.67394 4.35698 5.39898 9.12371 4.39105 9.59848 9.52099 4.95026 4.6514 4.59362 4.54032 4.84831 7.66909 9.45055 4.13924 4.84831 5.139
COG2517	6.556	1.043	7.34503 4.8811 7.51315 6.48274
COG3575	6.557	1.530	5.2072 5.20442 5.54744 8.15322 8.6744
COG0162	6.558	1.362	5.54814 6.71292 8.92263 5.34466 5.32458 6.51857 9.53894 5.38023 5.64678 6.4069 6.77893 5.80481 6.71244 5.79546 5.38787 9.37354 6.09501 6.26564 9.51688 5.01093 5.70964 5.67818 5.51951 6.1834 6.28006 6.36007 5.45852 8.04731 5.93789 5.35956 5.74579 8.04187 6.75388 5.8682 8.51323 5.64432 5.64192 4.37252 7.80127 8.56332 9.22251 5.4315 7.53093 6.76825 5.98831 5.52549 9.24761 5.51609
COG1865	6.558	1.793	9.76922 4.64051 5.03256 8.23904 5.97159 7.58509 8.84861 5.40586 5.52224 4.56414
COG3226	6.558	1.267	5.39278 9.00798 5.99343 6.41198 5.98222
COG1808	6.562	1.396	7.50519 7.77062 5.25147 8.48599 5.40725 4.95095
COG0265	6.564	1.693	9.0695 4.3542 9.6536 4.19975 4.88324 8.96568 5.18444 5.39433 9.21856 7.67892 5.07651 9.14769 7.62979 6.5731 5.63855 6.41668 6.76531 6.18959 8.86106 4.81424 7.5076 7.5273 10.5218 5.03886 5.48587 5.71204 7.49841 8.95751 5.11731 5.8055 5.23678 6.65449 5.31807 5.06594 5.26258 5.61794 5.07747 5.56031 6.76659 6.05234 7.62274 6.64915 4.87918 9.23938 4.96254 5.74948 5.02433 5.13937 6.02959 6.57358 5.2846…
COG0506	6.565	1.365	5.26418 6.28663 6.14917 5.29777 7.60933 7.55267 8.87548 5.59898 5.61329 5.72844 6.01095 5.96502 5.75519 5.65228 6.81444 9.17263 5.96855 8.51846 4.43543 9.02907
COG2887	6.565	1.398	5.58664 4.84911 6.24652 6.6076 6.31392 5.31379 5.30765 8.7191 8.67104 6.72889 5.44768 8.99163
COG3801	6.566	1.140	7.58567 6.24316 4.83811 7.5986
COG1782	6.568	1.154	6.35798 9.15062 6.86731 6.81919 6.90347 6.90347 5.68 5.68101 4.74903
COG2844	6.569	1.055	8.35659 5.33126 7.71962 8.28833 5.40426 5.87033 5.48843 6.60701 6.30661 6.19109 6.69978
COG3823	6.570	2.197	5.34578 9.65477 4.70796
COG1713	6.571	1.560	6.20225 9.56089 9.73024 5.64186 6.11643 5.83893 7.70359 4.82219 4.79063 4.99352 6.38874 7.45355 6.17507
COG2718	6.574	1.319	6.49732 6.02105 7.05338 6.10548 4.39244 6.4484 9.46967 6.60344
COG1186	6.577	2.389	8.14382 5.06877 5.01675 8.50917 10.1494 4.90193 5.1304 5.32271 4.94481 5.62381 4.67917 4.95784 4.58192 4.9611 4.68163 4.68163 10.6059 10.7925 4.87987 5.61863 4.80906 4.61546 5.17045 7.58728 4.67351 4.91624 10.5235 10.0963 4.64408 9.55571 10.5652 5.41788 4.99704 4.84526 10.8823 4.64408 9.55571 4.96196 10.7844
COG0543	6.578	1.498	8.83281 8.83281 5.33158 5.33158 6.13357 6.13357 5.55604 5.55604 4.88361 4.88361 5.4402 5.4402 4.96778 4.96778 6.7408 6.7408 5.48325 5.48325 8.5716 8.5716 8.46265 8.46265 5.87733 5.87733 6.30388 6.30388 8.84723 8.84723 6.40375 6.40375 8.94907 8.94907 6.08412 6.08412 6.07509 6.07509 7.06326 7.06326 6.05261 6.05261 5.29195 5.29195 5.87941 5.87941 4.93055 4.93055 8.50116 8.50116 5.03448 5.03448 6.559…
COG1139	6.579	1.378	4.29022 6.12444 5.63177 4.61861 5.94436 5.83343 6.42543 7.55272 6.49064 5.69148 5.07331 8.52668 8.6454 8.21228 6.18393 5.77474 8.74255 6.48989 8.74768
COG1524	6.583	1.449	4.9093 5.52293 4.44558 9.28131 8.46959 5.65329 5.63829 6.30901 6.79543 9.28168 8.68904 7.53713 7.00174 6.48418 5.38792 5.71551 5.67439 5.69645
COG1085	6.587	1.171	5.41938 6.31366 9.17802 6.23606 6.3567 8.95345 5.82686 5.91301 5.9897 7.04937 5.87872 5.92897
COG3813	6.587	0.825	7.28933 7.04142 5.42947
COG1802	6.589	1.258	5.97795 5.32586 5.74921 6.45112 5.74302 5.93303 5.51957 5.3131 5.96449 5.14733 5.90339 5.90339 8.99292 6.10425 5.58274 7.00905 6.7463 5.29948 6.22938 5.33505 8.81892 11.1507 6.52578 5.30893 6.47985 6.19088 6.86032 5.76139 6.28038 6.3778 6.17064 6.42672 7.64111 5.76363 6.31504 5.52945 9.55576 6.66165 5.79963 6.81028 6.23835 5.72 6.40861 6.81049 9.42283 5.96865 5.96331 6.52824 7.75689 6.24321 6.123…
COG1740	6.591	1.064	6.46378 9.66914 5.83482 5.21542 6.261 6.19825 6.56872 6.72958 5.80491 7.86712 6.56872 6.19825 6.30271
COG1880	6.591	1.361	8.93882 5.63252 5.80336 5.99071
COG2019	6.594	1.557	9.26865 5.62307 5.13163 4.97611 6.74496 8.9777 6.29085 5.73693
COG3177	6.594	1.196	5.17569 7.48735 6.31718 6.3199 6.54271 6.59767 5.98703 5.94297 4.56163 6.44397 8.58297 6.14254 9.63085 6.32113 6.86336
COG1569	6.595	1.960	6.17379 8.41939 5.50173 9.73317 4.6647 8.87873 4.7761 4.61055
COG3743	6.596	2.538	9.85462 5.99675 4.04119 4.43607 4.94535 10.3031
COG1545	6.597	1.463	8.51905 7.42572 5.16089 5.76448 8.56022 6.54581 6.99586 6.64968 5.1908 5.12773 5.00885 8.61112 7.30353 8.36332 8.13842 4.76468 8.97604 5.80945 8.40796 8.37175 4.48782 5.80059 5.0599 8.80461 5.84288 5.57746 6.5292 5.64939 6.1419 4.31115
COG2249	6.601	1.500	5.11902 5.56635 5.91466 5.34146 5.25072 6.19515 10.3132 6.33993 6.23301 5.39331 6.35852 5.99627 5.62269 5.60865 5.99627 8.36625 5.61041 6.32236 7.77398 5.54734 5.29724 8.96669 6.069 5.69351 5.9804 7.65558 7.65019 5.69351 9.73616 9.78145 9.65472 5.24004 5.9804 5.11982 7.65558
COG0578	6.602	1.423	8.89807 5.90767 7.6277 6.19013 5.4354 4.83538 6.28647 9.0491 8.44631 7.56207 5.88315 9.26149 6.18367 4.96115 4.9384 4.89071 5.9796 5.53735 4.55671 4.58075 7.74146 7.92421 6.1167 7.1258 6.1167 6.83249 8.99644 7.59646 6.00871
COG2131	6.604	1.152	8.66431 5.53596 5.37345 6.63527 5.48095 6.28717 7.37878 6.17234 9.18817 6.38533 6.00075 5.77768 6.16636 5.86868 8.14296
COG3008	6.605	1.025	6.47825 6.49064 6.49064 8.95559 6.67799 5.65842 5.26135 5.75749 7.56426 7.56426 5.75754
COG3022	6.605	1.166	7.57425 9.0139 6.2203 5.45174 5.71284 6.02372 5.62761 8.50714 5.60603 6.46154 6.45849
COG0456	6.608	1.560	4.83699 8.43579 6.00919 9.2412 5.53975 8.95596 7.55849 9.55651 5.57772 4.99464 5.40143 6.09891 5.15331 5.56533 6.80077 4.83015 9.04744 8.00154 5.63476 5.99968 5.23753 4.99993 8.6916 6.63553 5.68304 9.23848 9.27752 5.87338 6.43051 7.62007 5.21814 5.97421 5.96609 7.15512 5.32218 7.31021 8.52898 6.62896 6.97348 5.20452 9.04509 5.56229 9.16793 4.76446 6.55046 6.85022 5.31112 4.83186 9.34214 4.91122 5…
COG1757	6.608	1.459	5.16789 8.62522 8.93999 5.92006 6.73332 6.72424 8.12667 8.75334 6.38896 8.08299 8.79959 7.4755 5.89597 8.01778 5.90019 6.41123 6.23996 6.43782 5.64897 5.47572 8.20272 6.34533 4.46058 4.75939 4.60168 4.59207 4.10773 8.17837
COG1600	6.609	1.277	5.40955 8.74031 7.35555 5.55204 9.57637 4.67533 6.3787 6.25982 6.30778 6.63948 6.63292 5.74424 6.64039
COG1316	6.610	1.872	8.22884 4.75645 4.67661 9.17455 8.777 9.16397 8.74474 6.32006 10.6213 4.78534 4.64147 8.48663 10.2467 4.85803 5.07096 5.88673 5.71898 5.07496 5.16265 4.92895 6.27761 5.85923 7.51705 5.74675 5.98404 5.14941
COG1768	6.610	1.382	5.52667 5.64384 6.34292 9.29973 6.23835
COG2841	6.610	1.176	5.54381 5.95642 5.86953 5.86953 5.72577 7.77035 7.75006 5.95642 9.04515
COG1213	6.611	1.759	8.88108 9.09513 9.06881 6.11889 6.11792 5.32501 4.88163 4.70433 5.3029
COG2946	6.611	1.303	5.25505 5.42568 6.16529 5.97992 6.16946 5.66141 5.81303 8.72007 8.72007 8.19851
COG3477	6.612	0.629	6.25512 7.70034 6.24556 6.24556
COG0325	6.613	1.304	5.39711 5.52501 9.99951 5.52688 8.1538 5.7216 5.82387 7.53569 5.22429 6.51889 7.48447 6.37497 6.02211 5.72336 6.40973 9.2804 6.50223 5.92278 9.00669 5.87568 5.9231 6.23061 8.49117 5.7859 5.56149 5.9231
COG1609	6.614	1.213	5.53366 5.53366 5.25895 8.6539 6.41539 7.7131 6.635 6.52872 5.69399 5.49687 6.59019 5.20858 6.46789 5.26413 6.07125 5.17937 5.50205 5.44854 6.22692 5.18968 5.71556 8.78693 5.44944 6.31691 5.55946 6.46752 5.77041 6.91954 6.59911 6.20492 9.82444 6.62902 6.68007 6.34474 6.46463 5.84134 6.03947 5.81458 5.6447 6.86518 5.88176 5.54493 5.82943 8.37031 5.43342 8.10996 6.29037 6.04171 9.07922 5.05632 6.54…
COG3661	6.616	0.866	5.53447 7.65467 6.65807
COG1073	6.620	1.595	4.47575 5.22514 6.15547 5.47775 4.57829 5.68651 5.54579 6.7809 8.30986 5.81388 5.57949 6.32824 5.8745 9.24649 10.3473 6.27462 9.2154 9.93248 6.52803 8.90127 9.33979 9.52142 5.59369 7.61409 6.34661 5.7686 8.80461 6.72755 9.26721 5.25932 8.23178 4.07644 5.93763 8.26654 7.47753 5.96444 5.4425 4.93125 5.10167 5.63321 6.56573 6.46885 5.15277 6.01613 5.68502 6.34997 5.08442 6.34031 5.13942
COG1131	6.620	1.528	5.114 6.4476 5.38536 7.00644 5.42344 5.88433 5.14968 8.23808 7.53574 5.70574 6.05811 5.5726 5.28506 6.97626 5.77762 8.48134 5.38242 5.5099 6.57844 5.79252 6.04727 6.44824 6.00636 5.63166 5.63166 5.80598 5.46103 5.45922 6.29822 5.713 5.35764 4.889 4.70807 6.15157 8.48946 9.03794 8.64872 8.47221 5.46749 9.57771 9.57114 7.89431 7.32548 9.06186 5.56955 8.65577 8.98661 8.8186 6.1865 6.47248 8.82394 6.…
COG2110	6.621	1.222	7.63427 5.77207 8.17778 5.58611 8.62474 6.33432 5.99392 6.25988 8.69999 8.87163 6.07803 5.47748 5.58376 7.28906 5.30787 5.3069 6.12417 7.37552 5.30787
COG2156	6.622	1.560	7.69056 9.35084 7.75374 7.80159 5.18519 5.12762 4.25465 7.557 5.90051 7.46551 4.74977
COG2988	6.622	1.219	5.68 6.22911 6.203 9.02715 5.97074
COG1562	6.623	1.314	6.90502 6.2956 8.31269 5.2637 8.78378 8.54345 8.08913 8.08913 7.34407 6.56931 4.52515 5.57826 5.39096 5.52416 6.52108 5.73842 5.10882
COG0572	6.624	1.482	8.60973 7.58247 8.65539 6.6562 5.76764 5.39796 5.38381 4.97675 5.72454 6.78875 5.03053 9.3588 9.16162 6.79794 5.59903 8.73774 6.51227 4.5345 4.78342 6.02526 7.57125 5.11737 7.57125
COG1736	6.625	1.508	7.36345 6.53561 8.9692 5.05371 6.43531 8.83596 5.82713 5.89042 4.60072 8.45704 4.91053
COG1817	6.625	1.341	5.62472 5.56015 9.195 6.12455 6.61978
COG0652	6.626	1.702	4.3574 5.20479 5.42675 10.0682 8.74896 6.00604 8.85978 5.05648 5.1877 5.74061 8.59697 4.88585 5.62696 6.7832 4.63255 9.12456 5.38338 9.57221 5.33847 5.00628 9.85505 5.00628 9.7603 5.64336 7.56778 7.62365 6.0948 5.62568 9.44954 6.56413 8.4823 4.98674 8.41693 4.19323 6.33812 6.29101 6.52493 5.27288 5.58905 8.8108 6.36567 8.7975 5.37638 6.7832 5.97608 5.94884 8.7975 5.36597 4.94193 5.22973
COG1847	6.627	2.114	9.45472 5.65105 9.62919 5.22332 6.2689 4.43105 4.30154 5.10882 9.67507 8.48375 4.67127
COG1638	6.628	1.640	5.06514 4.34811 4.3174 4.56269 4.07911 5.04741 6.75196 8.77085 6.09763 9.20894 8.42265 5.33505 8.78319 8.34601 9.15356 8.7583 8.8163 6.09154 8.89636 5.70926 5.83931 6.66864 6.11189 5.31075 5.37088 7.46893 6.75132 5.74894 6.38517
COG1840	6.630	1.677	4.62785 4.19761 8.96798 6.47905 9.6599 8.36321 8.12411 6.22158 9.77964 9.59912 9.69472 9.59912 5.7648 5.44635 5.84897 5.21734 6.22901 8.48092 6.5895 6.15413 8.11749 8.13287 6.74811 8.38639 6.48925 9.19132 6.60114 5.46274 4.94871 6.06751 5.71733 5.46525 4.33348 4.30181 4.3181 7.72752 8.08678 6.3096 5.06065 5.45179 5.01189 6.1701 4.99432 5.6824 4.84895 6.3096
COG2880	6.632	2.031	4.84927 9.95102 4.79261 5.04297 4.97568 5.62579 5.27144 9.45124 4.77285 8.91948 9.34112 5.17985 7.55395 4.60451 4.932 9.13871 9.34331 5.63081
COG3260	6.632	0.984	8.17041 7.11164 5.05066 5.48533 7.38247 6.0196 5.81431 6.37497 7.25862 5.9294 7.52196 5.9294 8.16182
COG1458	6.633	1.307	5.44042 6.09352 8.79969 8.36364 6.11135 6.4939 5.13157
COG3314	6.635	1.896	5.48304 9.42305 7.48281 9.89398 5.38055 5.27716 5.06973 5.06973
COG3452	6.635	2.070	4.95779 5.39534 9.55117
COG1685	6.637	2.218	5.61372 5.61372 9.54022 9.54022 5.20223 5.20223 4.31126 4.31126 5.27059 5.27059 9.47747 9.47747 9.32756 9.32756 4.35014 4.35014
COG1226	6.640	1.697	5.33991 4.77237 4.21048 6.27937 5.82814 4.70053 5.83471 4.79699 4.81205 5.8071 6.72611 6.12909 8.63136 5.82024 4.88078 9.68014 5.09045 4.57225 6.67003 6.66998 5.3499 5.42445 5.37484 5.34322 5.34322 6.40642 9.82909 4.99256 5.28132 6.38613 9.62572 4.94455 9.29952 4.82497 5.07443 5.67001 7.44591 6.12588 4.83133 5.48202 5.65543 5.98078 9.7838 6.52354 8.95473 7.18764 6.13021 8.73635 8.82848 5.03753 5.…
COG1720	6.640	1.351	5.76037 5.7835 6.43019 5.12287 8.76487 8.53058 5.98975 5.53041 6.4335 6.51104 6.45299 4.93184 8.63552 9.06202 5.49479 6.02916 4.34982 7.57622 7.75855 7.64218
COG1349	6.642	1.249	5.89031 5.89031 6.12412 6.12412 6.63366 6.63366 5.96529 5.96529 8.86597 8.86597 5.63017 5.63017 5.63861 5.63861 6.17368 6.17368 7.37595 7.37595 10.0829 10.0829 6.81759 6.81759 6.02788 6.02788 9.18139 9.18139 8.55248 8.55248 5.85442 5.85442 6.733 6.733 5.41185 5.41185 8.37474 8.37474 6.31259 6.31259 6.09581 6.09581 6.28332 6.28332 6.47115 6.47115 5.32741 5.32741 5.5977 5.5977 9.29829 9.29829 7.332…
COG1692	6.643	1.359	9.02517 8.35968 6.03643 6.29 5.19481 5.72219 6.78106 8.82501 6.00294 5.59743 5.23443
COG3523	6.643	1.129	5.94339 9.24131 5.78782 6.68563 6.58245 5.67385 6.58918
COG3842	6.644	1.576	9.71421 4.75565 8.58073 5.41137 8.58084 5.33142 5.66579 9.65264 6.15531 6.06521 6.08487 9.25023 6.17902 4.87234 5.16383 4.51757 6.35131 5.4095 5.92876 9.00402 5.61751 5.93095 6.06025 5.92305 5.76571 5.2974 5.3272 4.55837 5.06877 5.63252 4.9375 6.90918 4.42368 4.66443 4.44349 6.2109 5.16324 6.51532 8.42591 7.56826 6.16385 7.66712 8.51525 6.93332 6.63163 6.04513 11.0361 5.17029 7.65313 8.84642 9.03…
COG2509	6.645	0.585	5.57815 6.9682 6.76258 5.85757 6.33496 6.99987 6.73428 7.00606 7.56351
COG0540	6.648	1.435	8.81742 6.31862 5.53399 6.31739 5.89453 5.40127 9.48927 9.36216 9.21807 8.49469 8.76509 5.45372 5.42568 5.89789 5.54654 5.97426 5.96828 6.19152 6.156 6.00914 6.45353 5.27668 5.68074 6.05037 5.20372 4.52349 6.44989 6.01175 6.76419 9.05652 9.2436 6.01175 6.41571
COG0796	6.649	1.450	8.57731 5.54824 5.0065 6.45876 9.99363 5.38717 6.13384 8.58895 6.8436 6.01346 5.95023 5.45879 5.91466 5.91466 5.33142 7.39186 5.42087 8.65796 8.86111 5.79113 5.19352 8.49293 5.42349 8.74084 5.27454 6.51654
COG2345	6.649	1.063	5.63166 7.47785 6.19467 6.01448 6.78817 9.6466 7.29979 5.80192 6.27803 6.66864 6.20375 5.78585
COG2972	6.652	1.231	5.85052 7.62931 8.56791 5.18519 5.70419 5.60421 5.62002 6.33737 6.13811 5.24928 4.74684 7.10743 6.80082 7.55358 8.79072 6.57337 6.06836 8.34468 6.30426 8.86608
COG3261	6.652	0.936	7.00713 5.84903 7.54834 6.99137 7.54834 8.13308 6.11921 5.7804 5.37462 5.47689 7.53168 7.52394 5.59257
COG2242	6.653	1.630	6.52349 7.47256 6.11605 9.49867 8.51365 9.00595 4.82695 5.5907 5.21173 4.72964 5.68982
COG0834	6.654	1.680	5.22685 6.50004 8.96157 6.0141 4.71923 4.89135 4.78529 6.20903 4.55746 4.55623 4.1754 4.0281 8.28112 8.25538 8.80012 5.22247 9.25087 8.80562 8.77331 9.07479 5.33574 7.387 5.52581 6.43612 5.88246 9.39698 8.94101 5.9348 8.44321 9.57215 9.62332 10.0928 9.67859 9.91085 8.98512 8.62329 9.43912 6.48589 8.28118 9.15789 8.59867 5.55038 5.4864 5.16784 5.71364 5.01226 9.11276 5.82045 5.81143 5.25916 8.2742…
COG3485	6.657	1.706	6.61342 4.8545 9.11554 5.35833 5.18033 9.27431 7.688 5.17211
COG3217	6.659	1.383	8.80194 8.43899 6.16118 6.21384 5.64854 4.62187 6.72611
COG1378	6.660	1.627	9.24638 5.84748 8.96445 5.81367 9.71021 5.57158 5.43753 6.8115 9.54059 5.91343 5.94249 5.74099 5.38546 8.19845 7.38022 7.38599 6.69855 5.11763 8.48615 6.59729 4.50929 4.62112 4.26384
COG1739	6.660	1.708	9.62551 5.321 5.74713 7.44014 5.06994 5.48491 9.02362 5.28864 6.16887 6.16887 5.87156 6.44007 8.11541 6.46677 9.4239 6.15541 4.67559 4.51554 9.90642 5.15566 9.17604 5.26989
COG3125	6.660	1.405	6.01133 9.52185 5.81351 5.46189 5.557 6.02542 9.30043 6.30602 6.29982 6.30121
COG1158	6.661	0.968	8.45982 8.47371 8.18579 6.14794 6.57593 7.61312 4.87528 6.62854 6.67414 6.45668 5.82975 6.04246 6.34597 6.13384 6.13384 6.23024 6.04492 6.0627 5.60112 6.32017 6.34447 7.73414 6.34538 9.23912 6.34597 6.43975 6.5644
COG1102	6.665	1.716	7.24372 9.77333 5.74547 5.64368 4.74011 8.35392 7.62781 8.86202 5.30178 5.66056 4.35938
COG2998	6.665	1.864	9.30059 5.29847 5.397
COG1521	6.667	1.433	8.5841 8.26435 5.21788 6.26842 8.43883 4.91186 5.9725 5.16858 8.33287 6.22997 5.36346 5.8761 6.00919 6.42901 5.4449 9.75251 8.01575 5.71791
COG0604	6.668	1.511	8.85192 8.85192 8.22718 8.22718 5.60571 5.60571 5.43193 5.43193 8.49352 8.49352 4.88484 4.88484 7.57617 7.57617 5.74221 5.74221 5.94206 5.94206 5.75615 5.75615 9.69029 9.69029 9.49611 9.49611 5.989 5.989 6.45609 6.45609 5.84705 5.84705 9.67096 9.67096 4.75004 4.75004 5.73922 5.73922 5.78627 5.78627 5.93298 5.93298 5.81063 5.81063 5.13419 5.13419 5.60934 5.60934 5.29825 5.29825 5.29937 5.29937 6.6…
COG3616	6.668	1.369	5.11587 7.76143 5.34514 7.53724 7.532 5.29425 5.76091 8.99799
COG1909	6.672	2.085	4.67565 6.25069 9.00744 4.6576 9.53808 9.31928 5.10332 4.82347
COG3292	6.672	1.607	5.08244 6.64883 5.67663 9.282
COG1329	6.674	1.530	5.90697 5.69762 6.36866 6.55291 9.51549 9.62626 5.09077 7.5641 5.38173 5.90302 4.874 7.60453
COG3183	6.674	1.070	5.7773 6.29544 6.12433 8.49971
COG3288	6.675	1.578	9.69691 6.10991 5.93597 9.52115 4.93621 6.13218 5.98526 5.62264 9.90007 6.18831 5.79199 5.70323 4.87293 6.35238 5.99824 5.54867 9.32393 7.70365 5.55236 6.62117
COG1544	6.676	1.458	9.60142 5.9451 5.26979 5.81511 9.61563 5.64988 5.97421 5.26781 8.49491 5.83685 7.71919 8.62228 8.80963 5.063 5.16794 7.57649 6.03894 8.94934 5.98019 6.23488 5.70216 5.41377 5.93827 5.98019 6.23488
COG2862	6.676	1.305	8.63681 5.72042 5.55551 6.63057 5.14882 9.04627 6.33726 5.78638 9.45434 5.96572 6.23691 6.64226 6.07969 6.22954
COG0794	6.677	1.148	6.42821 6.03151 6.28321 6.50512 6.50058 6.50512 6.50058 6.4978 5.50653 8.39798 8.93956 6.11424 6.1512 5.83172 8.68888 8.89679 6.14388 5.97464 5.72261 9.27223 6.41796 6.24273 6.65225 6.27761 5.69265 8.25319 5.03619 5.48218
COG0850	6.681	1.238	5.49473 6.09939 9.64484 5.83701 8.23685 5.46563 5.59161 5.93784 6.99095 7.81057 5.97843 7.61211 6.19712 9.07756 6.37817 6.19712 5.4581 6.25683
COG0535	6.683	1.392	6.08941 5.36159 6.65225 8.47162 5.07747 6.00994 6.31328 5.22338 5.35609 6.73241 4.94177 5.38877 6.33123 9.42032 8.97305 4.88585 4.88243 6.13085 5.80518 5.24896 5.72181 5.81527 8.89251 7.93869 4.98124 6.94139 5.76614 6.75409 5.72101 6.23926 5.36629 7.45638 8.25656 8.61016 6.0109 8.40284 6.29619 5.72731 8.78116 6.26233 8.90693 9.34967 7.95775 8.48626 8.22398 8.22772 5.92433 6.67201 4.37551 5.06722 …
COG0180	6.687	1.456	5.39962 8.51317 9.15628 6.37283 8.12977 6.24914 9.28382 5.83146 6.72734 6.40343 6.13528 5.7742 6.04214 5.79829 7.50962 5.17376 9.6465 8.07151 4.98893 9.54556 5.32255 5.86547 5.55898 5.6111 7.42978 8.9236 5.60288 9.03441 5.04666 5.72972 5.76561 9.04029 5.7616 5.91381 8.77983 6.46527 4.25113 4.84713 5.68539 9.14972 6.22548 6.12118 6.93936 6.25192 5.76641 6.30356 6.12326
COG1193	6.687	1.446	8.50468 6.53417 5.73714 5.80822 8.84242 6.40979 8.89289 6.44012 4.81082 5.49714 5.44768 6.0274 6.63948 4.41813 8.7159 8.79152 6.16017
COG3598	6.691	1.696	5.31112 6.2344 9.5728 5.64705
COG0189	6.692	1.593	8.82341 8.82341 6.08294 6.08294 5.5484 5.5484 9.16905 9.16905 5.46637 5.46637 5.25579 5.25579 6.03002 6.03002 9.99871 9.99871 9.13097 9.13097 5.33425 5.33425 7.99337 7.99337 9.89083 9.89083 6.5464 6.5464 5.74115 5.74115 5.93699 5.93699 5.5601 5.5601 5.74627 5.74627 5.55652 5.55652 9.35421 9.35421 5.82948 5.82948 6.0838 6.0838 8.14772 8.14772 5.15646 5.15646 9.43245 9.43245 5.96508 5.96508 4.77456…
COG0271	6.692	1.550	9.25962 9.89302 7.78557 6.24311 7.78119 5.68005 5.93987 6.05282 5.71316 6.32396 6.48306 5.07977 5.9318 6.138 6.41443 6.36498 5.85789 6.3536 4.26672 5.58899 5.94014 9.58748 9.95288 8.42244 8.70116 5.09152 8.70116 6.43462 5.16148 5.20864 5.09152
COG2856	6.693	1.394	6.04374 5.61222 6.2375 9.22774 5.99472 8.42254 5.31134
COG0007	6.695	1.512	5.80368 7.55801 4.94497 6.43884 4.6914 8.66554 7.50193 9.34534 5.91258 5.91258 9.55245 5.07544 5.77992 6.01325 6.66816 6.66816 6.3825 6.22142 4.91138 5.73185 9.05577 8.95836 5.67252 9.29258 9.12606 8.95842 5.24794 6.3645 6.55136 6.01571 5.37222 5.90777 4.48745 8.54735 5.79637 5.88321
COG1958	6.695	2.146	4.85098 5.84369 7.49125 7.64746 9.57258 5.09723 5.35748 5.35748 5.10615 5.1062 5.13248 5.35337 4.286 7.38727 5.0316 9.69515 10.3651 9.45253 4.52873 5.02727 11 5.55097 9.98546 9.20221 4.31767 9.15351 4.88676 5.67044
COG3147	6.697	1.780	5.44047 5.10332 9.88501 7.39267 5.66152
COG3689	6.698	1.633	4.12423 6.57134 7.6096 8.48727
COG3587	6.701	0.906	8.67232 5.9709 6.32076 6.47932 6.15451 6.60755
COG1520	6.703	1.977	4.60141 5.07347 4.67495 9.0068 8.76893 6.00679 9.08226 6.44712 9.99833 9.65627 10.5407 9.65766 5.24298 6.42308 4.77573 6.50944 5.80849 5.26183 8.76904 9.58193 9.19479 6.06954 5.4692 5.00409 4.80617 4.29556 4.46747 8.7864 7.1706 4.71704 5.35913 5.35913 6.59089 4.71704
COG1101	6.704	1.558	5.53361 5.53361 5.53361 5.53361 6.35462 6.35462 6.35462 6.35462 6.11872 6.11872 6.11872 6.11872 10.0003 10.0003 10.0003 10.0003 7.58599 7.58599 7.58599 7.58599 5.114 5.114 5.114 5.114 4.99667 4.99667 4.99667 4.99667 6.17801 6.17801 6.17801 6.17801 9.00974 9.00974 9.00974 9.00974 9.03003 9.03003 9.03003 9.03003 6.01068 6.01068 6.01068 6.01068 7.33045 7.33045 7.33045 7.33045 5.38456 5.38456 5.38456…
COG2405	6.707	1.940	5.21227 5.37222 9.09044 9.05401 4.80815
COG1321	6.708	1.791	6.13133 9.13038 9.16376 5.41617 4.9956 9.05989 9.51175 9.31949 4.99598 5.56859 5.68838 5.52496 7.50888 5.54109 6.18756 5.43785 8.37715 5.17008 5.03779 5.86371 9.3917 8.72535 8.45106 5.51583 8.92429 8.72557 5.30824 4.29145 4.26875 4.4459 4.90113 9.56713 5.93282 6.55868 6.12455
COG2114	6.708	1.736	5.89933 9.46428 5.21173 5.02925 6.08866 4.93712 4.89717 8.72033 5.07945 6.78736 5.84855 6.33694 5.32047 4.86737 5.09136 5.92299 6.41988 6.18009 9.72869 9.20366 8.19535 8.97924 4.907 10.6604 9.79309 7.63823 8.48727 5.49073 9.23399 4.61893 5.82441 6.4453 5.8212 5.41569 5.5852 5.83818 8.20871
COG0086	6.709	1.358	6.42709 6.05245 4.26854 5.30835 8.0345 8.15242 6.40648 5.52544 4.84115 8.98966 8.17848 8.39013 8.83019 9.06256 6.35195 6.73941 7.09482 8.56567 5.20463 5.73319 6.23008 9.34983 6.16166 9.29274 5.42354 5.43855 9.53765 4.74449 6.13907 6.78886 6.78918 6.59596 7.53782 5.68256 5.64405 7.85019 5.93431 8.02579 5.82724 6.45652 6.11675 7.89292 5.88529 6.41919 6.14559 5.76272 8.82074 6.4312 4.43121 4.56681 8…
COG1910	6.709	1.676	8.73582 4.44429 9.12125 6.18516 5.60747 6.15782
COG1830	6.710	1.427	6.73759 5.83813 9.61184 6.973 6.16802 5.84838 9.10437 5.43577 6.31275 6.31024 5.80507 4.65957 4.38224 8.47579 6.12642 6.81241 8.47573 8.47734 5.93341
COG3379	6.713	1.876	9.44088 6.7707 6.49283 4.14795
COG1119	6.715	2.077	5.8886 5.22583 11.7543 9.59218 5.49222 6.43943 5.49099 6.45406 5.43332 5.37831
COG1567	6.716	1.318	8.58532 5.05152 6.21769 6.7314 5.46509 8.24524
COG1964	6.716	1.223	5.43332 8.07012 5.79407 6.79538 9.28985 6.1466 5.32944 7.83695 6.11306 6.35435
COG3267	6.716	1.258	6.35515 4.89568 8.59841 6.20182 7.52901
COG0259	6.717	1.320	6.13539 5.76625 8.98159 4.85579 6.45983 6.45983 6.06142 5.84694 5.84694 5.3798 7.89815 6.44738 6.59286 9.18128 7.60736 9.18128 5.49217
COG0082	6.718	1.200	6.27205 8.91537 5.81773 6.38987 8.83254 5.97469 8.77069 6.51441 8.37004 9.30758 5.99258 8.13597 5.53089 8.01933 5.48357 6.13368 5.98083 6.03279 6.03669 8.37373 5.90793 5.98275 7.08083 6.27387 6.05736 6.24316 5.75241 4.75212 6.19344 7.50962 5.70659 6.90395 5.70275 8.78287 6.47366 5.63065
COG0489	6.718	1.664	5.78408 6.26351 9.12787 8.99772 9.12787 8.99772 8.47445 9.21893 9.95598 9.36638 7.5743 9.40334 5.13424 5.81485 8.49875 5.0395 8.83265 5.32415 9.49739 9.31495 5.69874 5.39465 6.21715 5.81672 8.44369 8.01954 7.61601 5.26984 5.67268 5.30519 5.19448 5.25462 5.2645 5.36549 5.38872 5.7569 9.06181 6.0352 5.48074 5.74691 5.61687 5.87685 4.14634 5.76497 4.48237 5.3311 5.97063 7.36351 6.23584 5.87578 5.970…
COG0411	6.719	1.415	6.74501 9.06192 5.67225 9.56366 5.83445 9.19404 6.03247 9.32232 5.97383 7.55224 6.4523 7.7531 6.29635 5.48165 5.23999 7.65889 5.32981 5.53041 7.64357 6.45321 6.44925 5.16639 5.60704 6.13774 6.12893 6.65065 5.75124 9.98082 4.90551 6.01522
COG1093	6.724	1.864	9.25599 9.54652 5.62237 5.29094 8.40438 8.41491 5.70937 5.8972 4.1849 4.91565
COG1192	6.725	1.719	9.30069 8.8162 8.67654 8.08187 8.63681 8.59163 8.74031 8.87553 7.50551 8.96114 8.9033 8.81021 7.48527 8.6054 8.75734 8.66687 9.0224 5.75989 8.98309 7.51603 7.43037 8.8115 4.83838 5.0513 9.33103 7.64816 8.22799 5.73041 6.44899 6.27857 6.0533 5.23272 5.26877 5.40277 5.73495 9.01059 5.32399 5.26706 8.76146 8.77929 7.28003 5.60598 4.79859 6.65524 4.59917 5.85805 5.37954 9.5525 4.88457 5.67412 5.23961…
COG3829	6.725	1.159	5.42247 5.42247 8.81059 8.81059 5.66595 5.66595 7.64565 7.64565 8.09986 8.09986 6.12038 6.12038 6.01891 6.01891 6.18484 6.18484 6.11872 6.11872 5.95851 5.95851 8.62773 8.62773 6.02692 6.02692
COG0746	6.727	1.536	4.8536 5.84924 9.26886 5.89394 5.85047 4.94711 7.39293 5.82403 7.47747 9.34481 8.66597 5.35796 6.34575 6.78763 8.95564 5.53895 8.86533 7.47406 6.70005 5.41831 5.23684 4.78951 5.21948 7.62204 5.8329 9.00509 9.46038 5.3656 5.7436
COG1033	6.728	1.844	4.8059 5.03277 9.57744 4.59383 8.74415 5.61516 6.53273 5.52795 5.84 9.21103 9.03746 8.16919 4.77621
COG0156	6.729	1.268	6.49743 11.5402 5.8965 6.17827 6.14997 5.71605 5.76828 6.66544 6.35131 6.79255 5.9663 8.62271 5.82638 6.63297 9.02368 6.27189 6.20124 8.71286 8.88899 5.5757 5.95942 5.95942 5.90686 6.37737 8.6092 5.54814 5.71535 6.23157 5.76731 5.45008 6.71778 8.37442 6.9831 5.724 6.71212 5.56961 6.83351 6.50341 7.03106 5.56961 5.99205 6.47409 8.05303 5.99205 8.91468 6.30597 6.06121 6.06916 9.03233
COG2810	6.730	1.401	9.38849 6.2963 5.35128 6.69294 5.91968
COG3580	6.730	0.894	5.72518 6.56755 7.89639
COG1142	6.732	1.224	4.62278 7.87492 7.83316 7.87471 7.83316 5.1869 7.78498 8.57283 7.75086 5.36891 5.18701 5.75135 6.06115 6.38752 5.37035 5.87279 7.06491 8.25618 6.34565 8.425 5.88876 5.43759 7.79732 6.34565 8.27594 5.98804 5.50819 8.25618 5.24116 7.78162
COG2088	6.733	1.689	7.52084 9.12761 5.15496 5.12917
COG2818	6.733	1.332	6.73337 5.86681 8.40038 5.29804 7.47785 5.52806 5.52624 4.85093 8.88108 8.79024 7.39432 6.25496 6.20097 6.26041 5.80422 9.2083 5.99221
COG1670	6.735	1.616	7.6394 5.26632 6.21144 5.42146 5.26781 7.39849 5.29734 5.43161 6.64536 5.92913 5.53441 5.4581 6.26623 9.44078 5.37873 5.72993 4.94652 5.11673 9.17583 5.84342 5.7295 6.41956 6.39964 5.72374 5.15539 5.2786 9.50155 8.62319 6.55606 7.76309 4.72419 4.88767 6.28856 5.06871 9.34443 9.01919 5.43497 5.46899 8.50575 6.56845 5.83744 6.20583 9.32932 10.4475 9.56655 6.64093 6.64093 5.53559 7.60992 8.8272 7.61…
COG2410	6.735	1.960	5.7632 9.4686 4.97365
COG0178	6.737	0.957	8.4227 6.91079 6.30522 5.85522 6.21 6.51665 6.19579 8.76343 6.043 6.53048 6.84168 7.20478 6.05629 8.91815 6.2077 8.167 6.10617 6.43067 6.26463 6.14516 6.32097 8.15541 6.38004 5.74104 6.81492 7.32575 7.08564 6.03664 4.60654 6.09939 6.14698 8.45581 7.92037 6.00566 7.20559 6.14698
COG0330	6.737	1.695	5.03395 7.54226 5.13083 9.60126 4.73279 4.26549 9.79614 9.64895 8.83115 6.19696 8.93155 9.57429 8.65651 9.55437 5.30429 9.55191 5.36095 4.95261 5.33286 5.46482 4.95293 5.52389 5.52389 6.46282 6.33587 7.11528 8.29175 5.92625 9.47549 5.12463 6.38207 8.65667 6.38597 7.54776 5.33564 9.63832 5.23433 7.44116 9.33706 5.67636 5.83487 5.84118 8.5097 5.2849 6.5135 8.93305 8.71147 5.49121 5.52031 5.21072 6.…
COG0466	6.738	1.228	9.2812 6.13523 6.31595 5.79813 9.25573 5.99408 8.25394 6.80985 8.31269 5.62969 5.42797 6.02964 6.4531 7.45232 7.46508 6.12033 6.12033 6.32209 5.76577 8.22345 8.59173 8.45261 6.36113 5.34605 5.53388 8.96835 5.40453 5.95877 5.49981 6.17379 5.95461 6.21651
COG0753	6.739	1.365	5.21889 5.55577 6.087 5.83583 5.41815 7.10006 5.54194 6.37101 6.05149 9.48815 8.69662 6.20839 6.20583 8.74405 5.34151 6.14639 7.71695 6.35852 9.41471 6.8734 6.10025 5.44432 9.26251 8.37859 5.513 6.15264
COG0446	6.740	1.600	5.05771 5.58205 5.57335 5.76876 5.07475 9.83769 5.73207 8.21666 8.21666 5.91333 5.29216 6.96617 10.2187 5.69821 4.73055 8.96755 9.20643 8.3646 9.04798 8.71659 9.21466 5.51957 5.59134 8.65053 5.42546 5.43118 5.06161 5.82152 6.55409 5.27993 5.28469 5.56907 9.14416 5.70937 5.46109 8.23979 5.37601 5.58584 8.21239 5.73255 6.51425 5.2128 9.42497 10.2071 8.39424 8.26104 6.41272 6.85925 5.42456 8.6979 9.…
COG1129	6.740	1.219	6.27184 8.80632 9.10154 5.85559 5.95066 6.26767 6.10409 6.50731 5.45906 6.6178 5.90953 5.20105 5.98596 5.64539 8.03161 5.8047 5.87327 5.78264 6.35889 6.20668 5.78991 8.93615 5.98799 5.26375 8.70132 6.08091 6.6507 6.70368 6.83778 5.77848 8.17992 5.74115 5.74184 5.68315 6.94721 5.8713 6.65316 7.04024 6.79687 6.37951 7.82899 6.78085 6.94454 6.52995 5.8415 9.46759 6.17747 5.52571 6.48466 8.51857 6.54…
COG1476	6.742	1.891	9.74936 9.81339 7.4292 7.69756 7.12857 5.38322 5.44469 5.78873 5.95242 9.39757 9.15474 6.38992 5.45617 9.51346 5.26135 5.28768 4.55105 4.34987 4.34987
COG1477	6.742	1.584	5.81095 5.73458 6.63441 6.35553 5.91616 8.82901 6.37101 9.17006 8.63269 9.26812 5.35102 5.64074 8.7033 5.54675 8.03102 4.91015 5.64993 5.39657 5.38434 9.47757 4.77418
COG0061	6.745	1.467	8.31584 5.96492 5.00607 8.33635 6.40845 5.54659 5.90467 6.29203 9.18763 5.83722 6.73129 5.7365 7.4685 5.54397 8.65587 5.53933 8.16881 5.2237 5.8212 5.8212 6.61535 6.17138 5.49975 6.16887 8.83377 5.2065 9.16611 5.39064 8.55798 8.58137 8.2416 9.08755 6.24102 5.71225 4.4357 5.57051 5.48886 6.60413 9.064 6.19232 9.97628 9.04931 6.06244 5.44966 5.17852 6.19232
COG3765	6.745	1.264	7.62151 7.1368 8.99484 5.90248 9.25546 5.88614 5.64181 5.96086 5.99765 5.83413 5.96086
COG2067	6.746	1.922	5.76961 8.58863 9.49739 9.26272 9.36772 5.60512 5.33238 5.74232 9.17204 5.02626 4.84505 4.69226 6.84264 5.1265 4.91704 8.75323 5.03592 9.59507 5.00468
COG2046	6.750	1.206	9.04445 6.2564 7.09808 5.9591 7.6614 9.14496 5.64347 6.26447 6.00401 6.69139 5.47107 5.76235
COG3500	6.750	1.320	8.79724 6.54795 6.54677 5.10834
COG0621	6.751	1.573	9.22117 6.39943 5.64379 5.84748 6.67649 5.35801 9.08376 8.15615 7.44725 6.01918 7.91471 8.57598 5.3899 6.6632 4.9767 5.3154 8.74511 8.9119 6.14201 8.97545 6.35115 5.9694 5.31305 5.20762 4.86182 5.56101 8.61368 9.21439 5.42557 5.35022 8.88685 6.64301 8.97967 8.60487 9.22609 4.86636 9.18667 8.93823 6.49961 5.50621 5.10076 5.25969 4.60093 6.76424 5.16549 5.26781 5.87984 8.81005 5.01862 8.74992 8.917…
COG3042	6.751	1.975	4.39714 6.08738 9.14016 4.74331 5.73143 9.9664 7.1933
COG0764	6.753	1.505	9.83833 5.49051 5.80646 9.42192 9.09449 5.28052 5.16239 7.65542 9.18592 5.82008 10.4322 7.44789 5.80347 6.34805 5.68341 5.34974 5.78521 5.76358 6.11296 6.62859 5.49954 6.00198 9.09572 6.52456 7.55993 5.32912 5.80037 5.84059 8.93032 8.47937 6.64434 9.50385 5.78579 6.41315 6.22976 5.78579 6.41315 6.0971 6.51905 5.12383 5.17659
COG2320	6.753	1.461	5.54392 6.84825 9.27554 6.73503 8.70015 6.67078 5.39775 4.8521
COG3350	6.754	1.853	5.08895 5.79658 9.12259 8.85903 4.90107
COG2522	6.755	1.666	4.30496 8.47018 5.75092 5.95493 5.50488 8.85342 8.44615
COG2524	6.756	1.899	5.32394 9.36254 8.75163 5.46264 4.87939
COG3117	6.757	1.445	7.29467 9.35629 5.5327 5.5327 9.35629 5.99552 6.36493 5.03384 7.89238 5.98628 5.98628
COG3777	6.759	1.555	5.43113 5.9043 8.94085
COG0846	6.760	1.476	8.55056 8.56391 5.82302 8.21656 9.25679 5.10872 5.22268 5.53692 6.13277 4.91341 7.69184 5.50926 6.89658 5.67546 8.24994 8.91297 5.94884 4.79757 5.71647 5.30434 5.66467 9.28916 9.26625 5.4535 7.03164 6.31553 6.57417 7.66915
COG3019	6.763	1.212	5.68876 6.07039 6.25347 6.70768 9.09604
COG3367	6.767	1.838	5.85255 5.72309 8.72194 9.12894 4.40953
COG1353	6.768	1.245	6.38971 9.32141 6.4178 5.61425 5.57687 6.20364 6.42762 6.25576 6.43222 9.03724
COG1522	6.769	1.686	4.91736 4.66443 8.54639 5.90489 5.00537 5.10749 8.99137 6.00022 4.79148 8.39023 7.24815 5.44453 4.83197 6.27168 6.03557 5.25676 9.35041 9.85958 8.54895 7.34999 8.56968 7.56661 5.68464 5.86857 5.21852 6.23942 5.08714 5.00724 7.50257 6.348 7.23939 8.49053 5.03245 5.72096 4.99015 5.86131 7.34994 9.11132 9.13407 8.96803 9.44403 7.35929 5.33542 5.36373 4.68622 6.63382 8.44914 8.79371 9.22518 7.37157 7…
COG1999	6.769	1.869	4.63586 4.61514 3.9379 4.35975 4.96655 8.92418 8.34799 8.34788 5.83103 9.16707 4.83538 4.91886 7.53729 8.52668 6.35905 6.5182 4.73824 5.05611 8.32732 9.14464 6.44311 9.32873 8.41843 9.17167
COG0478	6.772	1.690	6.5417 9.70556 8.78255 6.49198 5.93357 4.84788 5.09964
COG1150	6.772	1.901	5.56096 8.75216 8.85326 4.52414 4.63682 8.30574
COG1309	6.776	1.592	8.83558 5.4417 4.8184 5.8313 5.10492 5.04741 6.27574 6.04113 5.82761 8.7002 5.85997 9.06907 5.67434 5.35262 5.78227 6.28872 8.47776 8.58308 5.35935 5.86644 9.46673 5.43545 5.15464 6.22869 6.06334 6.27237 5.52955 7.03031 5.39631 5.14305 6.56675 5.99808 5.54226 5.8973 6.36925 7.40992 4.874 5.34237 6.51115 8.53929 5.88844 6.71425 8.28492 9.1189 6.15873 9.04931 5.12303 9.90931 7.48169 6.19611 6.79217…
COG3249	6.776	1.970	4.89568 4.73322 8.97786 8.49742
COG1466	6.781	1.203	9.30043 5.27758 6.10559 9.6983 5.77794 6.13229 6.0776 8.15007 7.60901 5.96593 6.53518 5.97982 8.94047 9.09658 5.79786 5.79338 6.21101 6.74304 6.35953 5.69308 5.97501 6.20519 6.95047 6.46624 6.85679 6.59516 6.35942 9.2828 6.35942 6.8161 5.99824 5.86793
COG1509	6.781	1.120	7.07896 6.01421 5.9889 5.58947 6.01052 6.08994 5.62317 6.18409 8.41645 8.20758 6.74955 7.7366 6.18164 5.91952 8.88979 6.30618 9.04483 6.0274
COG0563	6.782	2.098	4.36846 5.5954 9.2655 4.73317 9.81793 4.63666 6.7275 9.83192 4.80024 6.63238 4.74614 5.04751 11.5364 10.487 6.25512 5.0936 10.3949 5.12992 5.1923 4.95993 10.0034 9.73643 8.83873 5.23133 6.84104 4.97413 4.97413 5.84561 10.8384 8.78191 9.09369 5.50782 9.27757 4.96975 4.82032 8.91484 5.95936 8.55632 7.4763 5.15021 4.12915 5.44239 5.79188 8.91927 5.88588 5.44042 5.44042 6.59131 5.70504 5.44026 9.4658…
COG1044	6.786	1.249	8.32299 7.78119 6.962 6.35083 5.48709 8.65075 6.01239 6.00657 5.71893 6.0972 6.4022 5.50045 9.34438 6.89022 7.03752 8.63195 6.6727 5.02765 5.89095 9.38251 7.70199 5.89095 6.43975 6.41465 5.02765
COG1420	6.790	1.597	5.99712 5.98334 5.86857 6.69513 6.33945 5.17788 9.20451 5.98291 9.35789 5.46482 8.6775 5.2269 5.26648 9.23623 8.56102 5.40223 9.34737 5.64085 5.5789
COG1858	6.790	1.477	5.53548 8.63285 5.58445 9.12734 6.20663 6.10927 5.56571 5.30915 5.89095 9.11222 9.08061 6.46965 8.07466 5.25761 5.89325
COG3709	6.790	1.352	7.07949 8.51365 5.10679 5.79343 5.73249 8.51365
COG1286	6.794	1.800	9.12371 7.68106 7.7186 5.46536 4.8349 8.78891 4.87304 4.87304 6.11135 6.36375 9.6128 5.86836 9.90535 5.36998 5.32367 8.76188 4.82529
COG3256	6.794	1.418	6.00775 6.08711 9.24462 5.83765
COG0302	6.798	1.143	5.78387 5.78996 6.17416 5.36805 8.73999 7.56933 6.28065 8.59627 6.12268 6.64125 6.71975 5.92091 7.47096 6.3684 9.31565 8.79451 6.10078 6.52744 6.61882 6.30308 6.61882 5.52715 8.7943 5.77223 6.02388
COG2119	6.798	2.058	8.85305 5.90457 10.0046 5.65068 4.4515 5.19181 9.47597 4.35212 7.3014
COG2867	6.798	1.546	8.80888 6.1474 6.26436 6.2038 5.9748 9.11698 5.66969 5.02209 5.58798 5.29702 4.75031 6.21988 6.11477 9.91048 8.58548 7.31208 8.58548
COG1338	6.799	1.731	9.40831 4.3472 5.28479 8.87697 7.25771 8.19098 9.09519 6.31478 8.79526 5.15181 5.04869 5.19785 9.25711 4.72601 4.46058 5.28111 7.31859 7.57665 7.31859 9.07404 5.93015 5.65602
COG0343	6.800	1.249	5.68491 6.55024 5.22263 5.44886 8.48118 7.56768 5.60384 8.79718 6.57631 8.7951 5.93827 6.06468 9.15356 5.92657 8.11252 8.62506 8.36919 6.04134 6.15766 8.12374 6.03397 4.96895 6.62101 7.61136 6.29646 6.08204 8.97257 6.30137 6.2696 6.59174 4.50539 5.96267 5.87199 8.92381 6.64723 6.86614 6.74325 5.87199
COG1683	6.801	1.448	8.41939 6.00743 6.01271 5.46221 5.31844 8.59024 5.61538 5.89463 8.96766 8.2706 8.08545 4.97023
COG3168	6.801	2.062	4.91811 4.8984 9.03505 9.56244 5.58873
COG3439	6.801	1.871	7.64357 7.64357 9.46759 5.11443 5.63092 4.92201 4.1998 8.76418 9.25978 5.36154
COG3440	6.801	0.135	6.81524 6.95746 6.91276 6.57449 6.74512
COG1838	6.803	1.582	5.06599 5.97309 6.70603 6.2587 5.97309 6.70603 5.53922 5.58873 6.2752 5.3853 5.21766 6.42656 5.76523 5.39743 8.77887 6.03125 9.65435 9.36964 9.49146 9.43976 5.94238 9.46262 6.02564
COG2124	6.803	1.760	5.71204 6.40899 5.88166 9.12194 6.10666 7.10182 5.37425 6.05368 6.36263 5.43978 5.09403 5.48848 5.36528 5.80214 8.96354 7.20441 9.74546 5.59145 6.87404 6.22367 6.48738 5.12111 5.89517 5.4919 9.77291 10.0079 9.82914 9.93061 5.50114 5.30194 5.40635 5.54995 8.92456 9.71048 5.14241 6.203 6.47489 5.07603 9.32932 6.06916 6.41844 5.03389 4.69594 5.45211 10.062 4.38069 5.70179 5.59941 8.89962 8.75654 8.0…
COG2360	6.804	1.282	5.27037 8.76252 5.72267 5.42525 5.56352 6.78288 5.98991 9.05615 7.55828 6.56894 8.38964 6.56039
COG3356	6.806	2.187	5.86019 4.89958 9.43944 9.40665 4.42229
COG0233	6.808	1.431	8.75035 5.41062 5.37767 9.51485 8.74186 8.42057 8.57614 7.47459 5.69046 6.31435 7.39016 5.46194 9.09556 5.42685 7.50428 5.92689 5.91301 5.63449 5.73933 8.6045 5.56961 5.49746 5.35112 7.48549 7.58915 5.74739 6.06884 9.83625 5.83984 5.74761 5.83984 8.56962 5.87877 5.48496
COG1613	6.811	1.460	4.27345 9.87443 6.01619 6.29844 7.5092 8.43782 7.4943 6.11792 5.92326 9.38315 7.57254 6.75687 7.57254 5.72251 5.67337 6.40706 4.75047
COG1051	6.813	1.897	5.23689 5.9772 5.27545 8.53192 6.61369 4.65162 7.89495 9.34278 10.1036 4.87608 6.0485 6.2313 4.97584 4.79811 5.90921 6.45625 7.42065 10.6155 8.61721 5.7106 9.59277 4.99768 9.50876 5.21254 5.38723 9.23661 4.71672
COG0210	6.814	1.350	7.40671 8.85924 7.34546 5.37558 8.56973 5.79578 8.24556 6.0619 9.46251 6.49411 6.61775 5.97293 8.32785 6.08305 7.05824 5.8125 6.13037 6.32503 9.02234 6.94726 5.27678 8.74554 5.19235 5.70253 6.14735 8.55472 5.56112 5.94158 6.10404 6.4798 5.98857 6.15574 5.48864 9.24446 5.73111 5.56971 6.31996 5.99269 6.75217 5.32949 6.39665 5.46531 6.03045 8.32545 7.01514 5.98404 5.76224 6.54261 6.49363 5.67829 6.…
COG2117	6.814	1.734	9.01455 5.41318 6.58672 8.52983 4.52606
COG3540	6.814	1.276	8.4171 6.07675 5.81543 8.29848 5.46061
COG1970	6.815	1.789	4.82983 4.8027 7.65916 9.25781 7.49969 4.94182 4.83565 4.99485 5.84027 7.27362 5.48405 8.95708 5.92962 9.04221 9.09278 9.29706 9.09278 5.92962 4.7282
COG3581	6.819	1.560	6.22415 5.2763 8.95521
COG3604	6.823	1.503	5.75626 5.75626 6.23264 6.23264 8.89668 8.89668 6.06713 6.06713 5.44976 5.44976 5.8361 5.8361 5.4402 5.4402 9.17866 9.17866 9.08114 9.08114 5.40496 5.40496 5.9106 5.9106 8.30153 8.30153 8.53299 8.53299 5.4402 5.4402
COG1652	6.827	2.043	9.69691 4.5244 9.58278 10.0646 10.072 5.09285 7.61077 9.10373 8.91644 5.30717 5.18653 5.19032 4.83319 8.76194 4.86257 6.09768 5.75306 5.47476 4.94882 5.4527
COG0584	6.828	1.745	4.65765 4.87976 6.80307 9.46566 5.8761 4.66684 5.62996 8.91014 9.19538 6.22265 5.32586 9.08654 7.68116 6.07135 6.56012 6.35729 9.42817 8.91361 9.518 8.7018 6.12364 9.23864 7.77302 5.63535 9.03708 9.3729 4.93269 6.43051 10.3951 5.13665 7.02481 5.13125 9.13188 5.42915 4.76729 5.71183 4.93995 4.53444 8.85075 5.37313 5.74462 5.31556 5.73468 6.5182 5.92064 5.92155
COG0009	6.829	1.911	9.82119 10.007 8.30329 9.67699 9.73104 9.71918 9.71918 5.86013 5.75605 9.51571 5.31192 6.09325 6.01875 4.92954 5.98927 5.72651 5.79509 9.2883 5.0669 5.14113 10.6428 5.06182 5.44181 10.8646 5.87952 6.00791 5.95861 8.85022 5.44725 5.10476 8.81107 4.76451 5.49644 7.57937 8.87713 5.24335 5.22818 9.19228 6.20519 5.7537 5.47353 4.42704 6.55323 6.59623 5.80507 4.80868 9.09599 5.43428 5.54248 4.89963 8.6…
COG0440	6.831	1.666	8.72231 5.81832 9.736 9.88009 9.34032 6.16551 6.24332 9.32686 5.37238 5.08735 9.51667 6.4311 5.75209 5.36661 5.36661 5.67636 4.68644 4.73071 5.34706 9.38908 7.55774 6.30175 8.92258 5.36042 6.15088 5.96908 6.01896 8.93059 5.4746 6.47761 7.66973 8.93059 5.4746 6.28626 5.58985
COG0562	6.831	1.606	8.41838 5.60464 9.44884 5.44117 8.60567 5.20997 5.44426 6.47633
COG0657	6.835	1.752	9.42732 8.85251 4.47522 5.02839 5.13958 5.73468 6.65588 8.46575 9.40964 8.90079 5.56795 5.17307 5.36693 5.65073 5.62926 8.81118 9.39795 5.14423 8.39707 9.99337 5.77175 4.54181 4.82481 10.092 9.34288 7.68111 8.97519 5.83397 9.68324 6.94048 8.78218 7.58888 9.48019 6.22586 4.98941 5.63866 5.78841 7.03453 5.12629 6.99933 4.92852 4.92852 6.40364 4.8161 7.62162 6.28882 9.08979 6.34586 4.9563 5.72304 5.…
COG0595	6.836	1.499	6.29689 6.14126 5.87236 8.87638 5.48143 8.99746 10.5702 8.85732 5.87098 5.57965 7.97132 8.68813 6.16775 5.56138 7.49446 8.82949 6.52712 5.03336 5.84753 6.10463 5.45954 6.06233 8.46083 5.70617 5.49185 5.61938 5.48021 8.73288 7.17595 5.15908 8.92867 5.25766 7.29525
COG3746	6.836	1.731	5.8659 5.32319 5.13568 8.68525 9.16851
COG0380	6.842	1.405	7.97335 6.12022 6.36071 7.75129 5.18444 6.18399 9.30609 9.24221 5.65207 6.26976 5.39134 9.21108 5.94553 6.26976 5.76224
COG1195	6.842	1.154	6.52493 6.72659 5.8682 6.2979 5.26733 6.6789 6.30581 5.56085 8.18916 7.72613 9.12291 6.48103 7.18438 9.82872 6.86048 7.71914 6.59906 5.41799 6.59906 5.8722
COG2068	6.842	1.650	5.86206 10.2349 6.00908 7.62584 5.67118 5.44042 5.0309 9.5783 6.63201 7.56324 5.61425
COG0665	6.843	1.514	5.75428 5.88107 5.62424 5.3382 6.0266 5.96807 6.42453 8.65037 8.07391 8.48294 5.26413 5.72139 5.68422 5.46525 8.171 5.58995 5.50547 5.40576 6.67671 6.21619 4.68596 5.05996 9.67913 5.19961 6.15157 5.84278 6.12113 5.0779 6.50763 5.42776 5.26589 5.59444 9.57386 8.29378 5.335 6.14383 5.08057 8.59953 5.94094 6.04406 6.96424 7.45638 5.99253 7.16297 6.26388 6.18116 8.868 6.11445 7.17226 9.24115 8.14713 …
COG1205	6.845	1.279	6.09282 7.76458 6.03712 6.12214 8.62046 5.64454 9.22924 5.37553 8.18211 8.62831 5.72443 6.18756 6.37117 5.85068
COG1985	6.846	1.592	9.5988 6.5691 5.99856 5.9749 5.94265 5.53783 6.42864 6.44295 5.59375 5.88721 6.15077 5.30498 6.5558 5.75717 6.35777 6.00812 6.802 5.92038 9.14277 9.35688 8.36978 5.01686 6.53892 6.55387 8.4603 8.90688 10.2467 10.0868 8.76931 7.40425 5.08442 5.07924 4.29791 5.2089 6.10206 8.98106
COG1510	6.847	1.829	4.80703 5.11219 5.71904 8.42292 5.53473 9.25247 9.07986
COG1851	6.849	1.001	6.19317 6.16188 6.47062 8.57064
COG1043	6.850	0.943	5.94964 5.85501 5.94804 7.49718 6.33454 6.36258 6.00396 5.99819 6.41433 8.42324 7.58599 6.3332 8.37384 6.49593 8.63478 6.41561 6.49593 6.61374 8.41122
COG3561	6.850	1.285	5.78318 6.79853 5.85314 8.96509
COG3161	6.852	1.499	7.71358 9.41995 6.42944 5.07379 5.46488 6.55254 4.93157 6.21918 8.80931 5.20757 8.20246 8.2024
COG1697	6.853	1.809	5.44101 9.13508 7.50044 5.33718 8.20465 5.49265 4.34816 9.36286
COG0583	6.854	1.284	7.43523 5.18092 8.35317 5.13841 5.73527 5.14898 5.73319 8.33293 6.95655 8.80701 5.59743 6.45395 6.87639 5.89389 5.85725 6.36209 6.06649 8.79654 6.90646 6.11082 5.3045 5.60833 5.85661 6.6836 5.56496 6.42794 6.80926 6.45486 6.31024 9.08317 6.5786 5.58435 6.04118 8.30393 10.2161 5.9223 7.55587 5.79834 8.28572 5.97186 8.33442 5.62526 6.11867 9.06827 5.40816 6.34533 8.92349 5.91461 5.71492 5.57308 5.1…
COG1557	6.855	2.343	4.75453 5.08714 9.21797 10.1752 5.03907
COG3778	6.855	2.189	6.11867 9.44067 4.30229 9.44078 4.97483
COG0596	6.857	1.698	5.36453 9.75785 10.154 9.6254 4.82518 6.45604 5.02604 6.95736 6.03995 5.11534 6.39184 9.67368 9.44938 7.02684 9.97366 8.47611 6.23985 5.22263 5.72539 9.39335 9.28766 5.22402 8.51606 5.6048 4.78107 5.95963 6.58442 6.41598 7.06224 6.74288 8.37191 8.96968 5.11245 9.35089 6.73257 9.63811 6.64894 6.87837 4.69119 4.92345 5.50579 5.08094 5.11213 7.76373 6.09864 10.6051 8.6986 6.19979 5.32533 6.85273 9.2…
COG1767	6.857	1.528	5.85725 5.31785 9.2812 8.19199 4.8184 8.28753 8.76845 8.51451 5.92705 5.83658 5.74029 5.74029
COG2388	6.859	1.573	4.89023 8.92028 6.18927 4.8184 8.69977 9.7626 6.09389 6.41774 5.96358 6.10965 7.57884
COG2189	6.861	1.577	6.11632 5.54702 9.21925 5.09627 5.48288 4.75939 5.26017 8.64038 8.89721 5.66467 6.00577 8.83585 7.10892 9.07222 9.25909 5.86708 6.03557 5.84208 7.64693
COG3327	6.861	0.826	5.84892 7.87326 6.86219
COG2351	6.862	1.534	6.10943 5.10172 5.21403 8.64209 6.6162 5.81645 9.0703 6.08973 9.09652
COG3225	6.862	1.546	8.76786 5.33249 5.34829 7.99866
COG0360	6.864	1.726	9.46764 5.02759 5.0975 9.6614 5.71722 6.40909 8.7449 9.15399 8.91751 5.36976 6.71468 4.76644 9.72527 5.72288 9.80399 6.19216 6.19216 4.83122 5.25841 5.91803 7.65836 4.90946 5.53885 7.73158 9.43255 5.77212 5.39534 9.8379 5.17136 7.42749 7.04045 6.28866 5.17136 7.30118
COG0052	6.866	1.732	6.44103 5.55577 8.93743 6.49689 5.14423 5.98777 9.60703 5.60635 8.70015 6.07985 5.56662 5.34739 5.76155 6.82144 5.04602 9.36419 9.61883 5.45852 9.1612 5.43241 9.0389 9.0389 8.53165 9.29733 9.05631 6.22244 5.7036 5.86686 5.07587 5.04863 5.39689 8.81678 8.81684 9.65814 7.66087 4.06079 9.57776 4.64745 4.67501 6.38335 6.34367 6.41732 6.00983 6.38335 5.09424
COG1315	6.866	1.072	5.49073 6.66907 6.10265 8.53507 7.53334
COG2109	6.866	1.359	6.13688 6.80958 8.28604 8.63061 9.59282 5.77821 6.03771 6.45598 5.83039 4.49102 6.73086 5.91269 5.91269 8.6814 7.71022
COG3192	6.870	1.490	8.53843 8.16967 5.38012 5.39064
COG0025	6.871	1.719	8.74634 7.5053 8.81112 9.4529 5.29542 8.94517 11.3598 5.05985 5.73276 5.97544 5.37008 5.54664 9.29669 6.57289 9.15191 5.92294 8.99762 7.61312 6.92942 5.81607 5.85282 5.52491 7.61051 4.65749 5.332 5.51636 6.35937 8.211 5.52608 4.70753 5.60827
COG2262	6.871	1.570	9.21546 6.02612 9.02202 5.33841 6.29005 6.51895 5.64576 5.74542 9.29866 5.76192 7.55935 8.24374 5.89693 9.50497 9.36248 6.41198 6.243 5.95397 8.1224 6.06596 4.71314 5.10241 8.76461 5.62349 9.44649 5.62349 5.69468 5.18242
COG3296	6.871	1.486	8.97161 5.84689 5.79412
COG2150	6.872	1.555	5.15315 6.26089 9.27089 7.57804 9.43004 7.59844 6.02334 7.35614 5.58568 7.15522 4.18084
COG2936	6.874	1.662	7.51352 5.71856 6.24236 9.51629 7.24794 10.182 6.27681 5.17467 5.35705 5.506
COG1307	6.876	1.550	8.42596 5.51957 5.6016 5.31326 7.89409 5.91044 8.79991 6.66576 5.85987 5.54787 4.81872 5.18023 9.14325 8.89684 9.32467 9.11116 6.13955 5.90265 4.97664 6.67035 7.35961 5.11053 5.71701 9.11057 8.73753 7.02636
COG2006	6.877	1.505	4.9031 8.23642 8.97978 5.97528 6.29235
COG1343	6.879	1.464	7.27021 4.84831 7.30006 5.98046 5.50274 9.60372 8.62698 5.62066 7.15784
COG2920	6.879	1.662	5.78579 9.83176 5.37799 5.62253 5.39919 5.97971 8.51606 8.51606
COG0263	6.880	1.359	8.73801 5.90174 5.36485 5.98243 6.2218 6.09378 6.18361 5.06936 6.66042 7.68036 6.95992 6.52797 7.72474 9.41391 5.21398 6.59692 6.35681 6.53609 8.96835 6.17202 5.63797 5.96737 9.17471 9.39031 9.29412 5.96737 5.95018
COG2221	6.881	1.284	6.10543 8.10494 5.48448 5.9882 8.72396
COG1485	6.883	1.320	5.80635 6.03765 6.4814 6.4814 5.78633 5.76272 8.9637 9.21695 5.46621 5.61399 7.65975 8.70447 6.26847 8.72514 6.26847
COG3270	6.884	1.459	6.37176 5.92502 9.35405 8.40593 5.62867 5.62082
COG0340	6.885	1.537	8.85262 5.45046 9.72917 7.4543 6.36749 6.43911 5.5829 5.44389 5.7577 8.61021 8.61021 5.33206 5.42258 5.26413 6.65257 6.00855 8.64038 9.02613 5.41895 5.87792 5.20458 8.51002 7.29077 5.66264 5.93773 6.00716 5.32795 6.14463 8.95644 9.16494 5.71519 9.84041 8.28369 5.11689 8.908 8.22184 5.6989 5.69378
COG1971	6.886	1.540	9.57798 7.5421 9.48056 7.66477 7.42546 4.42144 7.69927 5.70382 5.61522 6.06441 5.71877 5.71877
COG3139	6.886	1.899	4.81028 5.17099 8.78009 8.78095
COG3847	6.887	1.852	7.46722 9.51907 4.65792 9.09578 5.08335 7.34743 5.03485
COG0793	6.892	1.628	5.2732 5.37046 8.42949 4.11067 8.43408 8.19162 6.5903 6.01672 6.07691 6.11568 8.50489 5.54445 6.08625 8.77182 7.98184 9.37418 9.12349 9.12349 6.12866 5.42472 8.66175 6.55911 4.86924 9.16419 5.21745 4.94139 7.55769 9.12675 6.31697 6.06265 9.23682 9.34935 5.36811 6.06265 4.98545 5.79749 5.07224
COG2869	6.893	1.399	9.71993 5.43396 5.8455 5.32463 8.57897 8.36967 7.44132 5.51139 8.995 8.36946 6.01453 5.85228 6.07504 6.04887 6.35403 6.35184
COG3330	6.894	1.962	6.13544 9.58396 4.96185
COG3549	6.894	1.337	7.58599 5.80534 9.22123 5.94687 5.9105
COG3411	6.896	1.591	4.41925 8.28946 8.29351 7.26941 5.00698 8.10029
COG1126	6.898	1.264	6.2108 6.58202 6.08994 6.03119 6.22377 8.75328 6.47911 8.78901 6.81615 5.86612 6.1309 5.78376 6.81498 8.937 8.73577 6.21256 6.66624 5.35454 8.9253 5.36095 5.11924 5.60758 5.82104 8.42708 5.8134 5.77517 7.03463 6.73711 6.10847 7.63 7.71006 5.53361 6.45833 6.12828 9.5391 5.31422 5.16009 4.98925 5.00879 8.60588 6.67553 7.71641 5.37692 6.81604 7.7962 6.01597 6.00593 5.81549 6.38057 6.91832 9.38988 6.…
COG0727	6.900	1.752	8.63782 9.87 6.0133 6.01704 4.88559 5.32239 5.82478 5.12068 8.3191 8.81524 9.47896 6.60728 6.16759 5.16687 9.68644 5.50183 6.04332 5.52998 6.02035 4.23799 6.25486 8.81919 8.75414 8.5308 8.92787 5.24121 4.66262 8.75419
COG0838	6.900	2.307	6.9879 4.59666 9.47987 9.55597 9.94867 4.96041 4.96041 9.90888 9.98349 4.77691 7.01808 4.77087 5.01226 6.16481 5.891 9.8739 4.36344 4.31201 9.83523 4.65396 9.8739 4.8811
COG1610	6.900	1.754	5.28533 5.4888 5.35043 8.79435 9.053 5.60427 5.24389 6.16647 5.20805 7.64047 9.60035 9.35928
[truncated: 1,305 more rows]
