# Supplementary material for: Comparison of theoretical proteomes: Identification of COGs with conserved and variable pI within the multimodal pI distribution
Source: BMC Genomics. 2005 Sep 9;6:116. doi: 10.1186/1471-2164-6-116 (PMC1249567; doi:10.1186/1471-2164-6-116)
Supplement: Additional file 2 — COGs with pI conserved in acid and basic clusters. Text file containing the comprehensive list of COGs which are conserved in either the acidic or basic cluster of the multimodal distribution. [file 1471-2164-6-116-S2.txt]

COGs conserved in acidic(A) or basic(B) clusters of the multimodal pI
distribution with number of orthologs belonging to the COG and description of
the COG functions.
(A) -- Conserved in acid cluster:
COGs	Number	Description
====	======	===========
COG3076	5	Uncharacterized
COG3099	5	Uncharacterized
COG3343	7	DNA-directed
COG2058	13	Ribosomal
COG3079	7	Uncharacterized
COG1141	16	Ferredoxin
COG2975	8	Uncharacterized
COG0236	120	Acyl
COG2922	7	Uncharacterized
COG2092	10	Translation
COG0509	33	Glycine
COG2931	20	RTX
COG1776	40	Chemotaxis
COG3089	6	Uncharacterized
COG0298	14	Hydrogenase
COG3789	4	Uncharacterized
COG3792	17	Uncharacterized
COG2732	4	Barstar,
COG3141	4	Uncharacterized
COG3416	3	Uncharacterized
COG3824	3	Uncharacterized
COG3112	5	Uncharacterized
COG3412	6	Uncharacterized
COG3123	4	Uncharacterized
COG3196	3	Uncharacterized
COG3062	6	Uncharacterized
COG3352	6	Putative
COG3691	8	Uncharacterized
COG1888	8	Uncharacterized
COG3779	5	Uncharacterized
COG3430	10	Uncharacterized
COG3252	4	Methenyltetrahydromethanopterin
COG1259	10	Uncharacterized
COG3827	3	Uncharacterized
COG1965	11	Protein
COG3197	10	Uncharacterized
COG1930	4	ABC-type
COG1722	23	Exonuclease
COG1532	3	Predicted
COG3068	5	Uncharacterized
COG1572	5	Uncharacterized
COG3251	4	Uncharacterized
COG3143	4	Chemotaxis
COG2210	11	Uncharacterized
COG1976	10	Eukaryotic
COG3353	5	Putative
COG1399	17	Predicted
COG3098	6	Uncharacterized
COG3354	7	Putative
COG2900	10	Uncharacterized
COG3753	7	Uncharacterized
COG3381	14	Uncharacterized
COG1548	3	Predicted
COG3074	5	Uncharacterized
COG3170	5	Uncharacterized
COG2193	17	Bacterioferritin
COG2164	3	Uncharacterized
COG3607	3	Predicted
COG1667	3	Uncharacterized
COG3487	3	Uncharacterized
COG3731	5	Phosphotransferase
COG2161	7	Uncharacterized
COG3324	12	Predicted
COG3273	8	Uncharacterized
COG3052	6	Citrate
COG3097	5	Uncharacterized
COG3118	11	Thioredoxin
COG3679	9	Uncharacterized
COG3722	6	Transcriptional
COG1047	28	FKBP-type
COG3469	1	Chitinase
COG2886	7	Uncharacterized
COG0643	30	Chemotaxis
COG3433	6	Aryl
COG3006	5	Uncharacterized
COG1962	3	N5-methyl-tetrahydromethanopterin--coenzyme
COG2069	3	CO
COG3228	4	Uncharacterized
COG1956	19	GAF
COG1809	3	Uncharacterized
COG0646	14	Methionine
COG1371	12	Uncharacterized
COG2811	9	Archaeal/vacuolar-type
COG1936	10	Predicted
COG2893	17	Phosphotransferase
COG2850	9	Uncharacterized
COG1153	4	Formylmethanofuran
COG1614	4	CO
COG2802	7	Uncharacterized
COG1977	33	Molybdopterin
COG0754	12	Glutathionylspermidine
COG0678	11	Peroxiredoxin
COG0309	19	Hydrogenase
COG3708	12	Uncharacterized
COG3461	4	Uncharacterized
COG3516	6	Uncharacterized
COG3654	4	Prophage
COG3155	4	Uncharacterized
COG2822	5	Predicted
COG1625	6	Fe-S
COG2764	13	Uncharacterized
COG3625	6	Uncharacterized
COG3095	5	Uncharacterized
COG2123	9	RNase
COG1256	16	Flagellar
COG1711	7	Uncharacterized
COG0217	36	Uncharacterized
COG3024	10	Uncharacterized
COG2144	4	Selenophosphate
COG0799	29	Uncharacterized
COG1779	9	C4-type
COG2061	3	ACT-domain-containing
COG0718	31	Uncharacterized
COG3750	4	Uncharacterized
COG3445	5	Acid-induced
COG1885	6	Uncharacterized
COG1528	18	Ferritin-like
COG3351	8	Putative
COG2761	8	Predicted
COG1308	10	Transcription
COG3101	5	Uncharacterized
COG2180	10	Nitrate
COG0208	39	Ribonucleotide
COG3081	6	Nucleoid-associated
COG0150	31	Phosphoribosylaminoimidazol
COG3310	4	Uncharacterized
COG3365	3	Uncharacterized
COG3219	6	Uncharacterized
COG3626	6	Uncharacterized
COG1944	10	Uncharacterized
COG3140	5	Uncharacterized
COG2429	5	Uncharacterized
COG0375	16	Zn
COG3542	4	Uncharacterized
COG1411	3	Archaeal
COG1281	20	Disulfide
COG2309	16	Leucyl
COG3749	4	Uncharacterized
COG0694	26	Thioredoxin-like
COG1460	9	Uncharacterized
COG1678	17	Putative
COG3599	11	Cell
COG2350	13	Uncharacterized
COG2342	3	Predicted
COG2959	8	Uncharacterized
COG0046	31	Phosphoribosylformylglycinamidine
COG3602	4	Uncharacterized
COG3355	9	Predicted
COG1456	3	CO
COG2428	4	Uncharacterized
COG3685	10	Uncharacterized
COG2047	8	Uncharacterized
COG3479	3	Phenolic
COG3567	4	Uncharacterized
COG1941	9	Coenzyme
COG2835	14	Uncharacterized
COG2967	8	Uncharacterized
COG3527	4	Alpha-acetolactate
COG2871	8	Na+-transporting
COG1465	5	Predicted
COG3470	3	Uncharacterized
COG2306	4	Uncharacterized
COG3816	3	Uncharacterized
COG2848	5	Uncharacterized
COG1828	20	Phosphoribosylformylglycinamidine
COG2037	5	Formylmethanofuran:tetrahydromethanopterin
COG1659	3	Uncharacterized
COG2104	24	Sulfur
COG3650	3	Predicted
COG3830	8	ACT
COG1791	5	Uncharacterized
COG1447	12	Phosphotransferase
COG3429	3	Uncharacterized
COG2044	7	Predicted
COG3554	4	Uncharacterized
COG3631	12	Ketosteroid
COG3262	8	Ni,Fe-hydrogenase
COG3363	3	Uncharacterized
COG1324	15	Uncharacterized
COG0148	50	Enolase
COG2979	8	Uncharacterized
COG1633	16	Uncharacterized
COG1392	19	Phosphate
COG2441	4	Predicted
COG3010	8	Putative
COG0709	8	Selenophosphate
COG3160	4	Regulator
COG2846	5	Regulator
COG2969	9	Stringent
COG3220	8	Uncharacterized
COG3222	3	Uncharacterized
COG2158	3	Zn-finger-like
COG1891	3	Uncharacterized
COG3804	4	Uncharacterized
COG1957	17	Inosine-uridine
COG0055	30	F0F1-type
COG3058	6	Uncharacterized
COG1397	7	ADP-ribosylglycohydrolase
COG2421	6	Predicted
COG2716	8	Glycine
COG1513	5	Cyanate
COG3603	3	Uncharacterized
COG3111	10	Uncharacterized
COG1436	11	Archaeal/vacuolar-type
COG1345	13	Flagellar
COG1750	6	Archaeal
COG3769	5	Predicted
COG1406	5	Predicted
COG0384	24	Predicted
COG2427	6	Uncharacterized
COG3084	5	Uncharacterized
COG3323	6	Uncharacterized
COG3740	7	Phage
COG1900	6	Uncharacterized
COG1938	9	Archaeal
COG2957	8	Peptidylarginine
COG2974	9	DNA
COG1945	12	Uncharacterized
COG3254	9	Uncharacterized
COG2014	4	Uncharacterized
COG0836	21	Mannose-1-phosphate
COG3299	9	Uncharacterized
COG3194	5	Ureidoglycolate
COG3799	4	Methylaspartate
COG3615	6	Uncharacterized
COG3287	5	Uncharacterized
COG0783	23	Starvation-inducible
COG3546	8	Mn-containing
COG3566	4	Uncharacterized
COG1429	21	Cobalamin
COG0151	33	Phosphoribosylamine-glycine
COG2153	8	Predicted
COG3073	7	Negative
COG1578	7	Uncharacterized
COG2268	8	Uncharacterized
COG1973	3	Hydrogenase
COG3173	11	Predicted
COG3502	4	Uncharacterized
COG3806	4	Transcriptional
COG2057	18	Acyl
COG0269	17	3-hexulose-6-phosphate
COG1239	13	Mg-chelatase
COG1311	9	DNA
COG1812	11	Uncharacterized
COG3572	4	Gamma-glutamylcysteine
COG3345	3	Alpha-galactosidase
COG3404	5	Methenyl
COG1927	3	N5,N10-methylenetetrahydromethanopterin
COG1527	11	Archaeal/vacuolar-type
COG2077	14	Peroxiredoxin
COG1348	5	Nitrogenase
COG3634	8	Alkyl
COG0378	52	Ni2+-binding
COG1156	17	Archaeal/vacuolar-type
COG2402	11	Predicted
COG3510	4	Cephalosporin
COG3248	4	Nucleoside-binding
COG1166	14	Arginine
COG3622	10	Hydroxypyruvate
COG3096	5	Uncharacterized
COG0022	32	Thiamine
COG1482	18	Phosphomannose
COG1494	16	Fructose-1,6-bisphosphatase/sedoheptulose
COG2816	11	NTP
COG1058	23	Predicted
COG3321	47	Polyketide
COG1181	39	D-alanine-D-alanine
COG3473	5	Maleate
COG2022	17	Uncharacterized
COG2406	3	Uncharacterized
COG2866	13	Predicted
COG3142	9	Uncharacterized
COG2040	9	Homocysteine/selenocysteine
COG1099	4	Predicted
COG3684	5	Tagatose-1,6-bisphosphate
COG1892	5	Uncharacterized
COG1899	12	Deoxyhypusine
COG0819	19	Putative
COG1775	5	Benzoyl-CoA
COG2178	5	Translin
COG1816	11	Adenosine
COG2442	9	Uncharacterized
COG0497	25	ATPases
COG1878	18	Uncharacterized
COG3705	7	ATP
COG1355	13	Predicted
COG3844	5	Kynureninase
COG2912	9	Uncharacterized
COG3132	5	Uncharacterized
COG2513	20	PEP
COG3450	13	Predicted
COG2317	9	Zn-dependent
COG0853	20	Aspartate
COG1884	25	Methylmalonyl-CoA
COG3651	3	Uncharacterized
COG3715	13	Phosphotransferase
COG2103	13	Predicted
COG2960	8	Uncharacterized
COG3157	11	Hemolysin-coregulated
COG3718	4	Uncharacterized
COG3396	6	Uncharacterized
COG3484	3	Predicted
COG3644	3	Uncharacterized
COG2376	21	Dihydroxyacetone
COG0045	33	Succinyl-CoA
COG1980	9	Uncharacterized
COG3517	6	Uncharacterized
COG2731	13	Uncharacterized
COG2766	9	Putative
COG3495	4	Uncharacterized
COG1260	11	Myo-inositol-1-phosphate
COG2102	14	Predicted
COG2140	14	Thermophilic
COG0113	31	Delta-aminolevulinic
COG1151	8	6Fe-6S
COG0674	52	Pyruvate:ferredoxin
COG2334	14	Putative
COG0376	12	Catalase
COG1336	6	Uncharacterized
COG1038	2	Pyruvate
COG1001	12	Adenine
COG3442	5	Predicted
COG1799	7	Uncharacterized
COG3497	5	Phage
COG1759	8	ATP-utilizing
COG3717	5	5-keto
COG0137	29	Argininosuccinate
COG2412	7	Uncharacterized
COG1334	9	Uncharacterized
COG3627	6	Uncharacterized
COG3498	4	Phage
COG3453	6	Uncharacterized
COG3185	12	4-hydroxyphenylpyruvate
COG2313	5	Uncharacterized
COG0182	16	Translation
COG2952	4	Uncharacterized
COG3281	3	Uncharacterized
COG3456	6	FHA-domain-containing
COG2237	9	Predicted
COG1623	4	Predicted
COG2017	28	Galactose
COG3543	3	Uncharacterized
COG1586	19	S-adenosylmethionine
COG2820	13	Uridine
COG3060	10	Transcriptional
COG3257	5	Uncharacterized
COG3250	13	Beta-galactosidase/beta-glucuronidase
COG1834	8	N-Dimethylarginine
COG1741	19	Pirin-related
COG3230	5	Heme
COG3836	9	2,4-dihydroxyhept-2-ene-1,7-dioic
COG2301	22	Citrate
COG2719	8	Uncharacterized
COG1107	7	Archaea-specific
COG0139	27	Phosphoribosyl-AMP
COG3115	7	Cell
COG3659	5	Carbohydrate-selective
COG1561	17	Uncharacterized
COG1363	33	Cellulase
COG3564	3	Uncharacterized
COG1542	3	Uncharacterized
COG0400	15	Predicted
COG1382	11	Prefoldin,
COG3458	5	Acetyl
COG1942	18	Uncharacterized
COG3048	6	D-serine
COG3760	4	Uncharacterized
COG0027	11	Formate-dependent
COG1794	14	Aspartate
COG2404	6	Predicted
COG3231	5	Aminoglycoside
COG3377	5	Uncharacterized
COG3434	6	Predicted
COG1148	8	Heterodisulfide
COG0499	20	S-adenosylhomocysteine
COG1446	12	Asparaginase
COG3298	6	Predicted
COG1691	5	NCAIR
COG3737	5	Uncharacterized
COG1387	46	Histidinol
COG2222	17	Predicted
COG0831	13	Urea
COG0804	13	Urea
COG1049	12	Aconitase
COG3383	6	Uncharacterized
COG3506	3	Uncharacterized
COG1312	11	D-mannonate
COG3320	5	Putative
COG3538	4	Uncharacterized
COG2029	4	Uncharacterized
COG2318	15	Uncharacterized
COG0214	20	Pyridoxine
COG3518	6	Uncharacterized
COG3818	3	Predicted
COG0332	41	3-oxoacyl-[acyl-carrier-protein]
COG3178	6	Predicted
COG3001	5	Uncharacterized
COG1229	3	Formylmethanofuran
COG0422	24	Thiamine
COG1679	8	Uncharacterized
COG3435	4	Gentisate
COG3437	20	Response
COG2971	7	Predicted
COG2986	15	Histidine
COG1904	8	Glucuronate
COG3837	2	Uncharacterized
COG0780	22	Enzyme
COG1650	8	Uncharacterized
COG3744	6	Uncharacterized
COG1661	11	Predicted
COG1535	7	Isochorismate
COG1979	8	Uncharacterized
COG3535	4	Uncharacterized
COG1882	16	Pyruvate-formate
COG0397	10	Uncharacterized
COG1770	12	Protease
COG1069	7	Ribulose
COG3822	4	Uncharacterized
COG3852	7	Signal
COG2511	9	Archaeal
COG1621	10	Beta-fructosidases
COG2152	7	Predicted
COG3489	3	Predicted
COG3050	4	DNA
COG0696	14	Phosphoglyceromutase
COG2710	12	Nitrogenase
COG1820	21	N-acetylglucosamine-6-phosphate
COG3486	4	Lysine/ornithine
COG1788	19	Acyl
COG3384	7	Uncharacterized
COG2115	8	Xylose
COG3733	3	Cu2+-containing
COG1523	19	Pullulanase
COG2502	7	Asparagine
COG2964	8	Uncharacterized
COG2187	6	Uncharacterized
COG2355	13	Zn-dependent
COG2904	9	Uncharacterized
COG3560	6	Predicted
COG3165	6	Uncharacterized
COG1839	9	Uncharacterized
COG0158	15	Fructose-1,6-bisphosphatase
COG2225	15	Malate
COG3459	2	Cellobiose
COG3612	4	Uncharacterized
COG2375	8	Siderophore-interacting
COG1540	16	Uncharacterized
COG2407	8	L-fucose
COG1492	17	Cobyric
COG2828	9	Uncharacterized
COG2321	9	Predicted
COG2514	6	Predicted
COG1639	9	Predicted
COG3138	7	Arginine/ornithine
COG3259	9	Coenzyme
COG3605	6	Signal
COG1282	14	NAD/NADP
COG1760	32	L-serine
COG0296	18	1,4-alpha-glucan
COG0157	31	Nicotinate-nucleotide
COG1152	5	CO
COG3665	4	Uncharacterized
COG2910	9	Putative
COG3608	5	Predicted
COG2382	7	Enterochelin
COG3588	3	Fructose-1,6-bisphosphate
COG3454	7	Metal-dependent
COG3232	5	5-Carboxymethyl-2-hydroxymuconate
COG1168	10	PLP-dependent
COG2942	6	N-acyl-D-glucosamine
COG3380	3	Predicted
COG3195	6	Uncharacterized
COG1503	11	Peptide
COG1693	3	Uncharacterized
COG2346	10	Hemoglobin-like
COG3481	6	Predicted
COG3553	4	Uncharacterized
COG1483	6	Predicted
COG2987	11	Urocanate
COG0774	19	UDP-3-O-acyl-N-acetylglucosamine
COG2721	13	Altronate
COG3211	7	Predicted
COG3565	3	Predicted
COG3294	4	Uncharacterized
COG3720	3	Putative
COG3653	3	N-acyl-D-aspartate/D-glutamate
COG1804	32	Predicted
COG3492	4	Uncharacterized
COG3670	6	Lignostilbene-alpha,beta-dioxygenase
COG2446	4	Predicted
COG0627	24	Predicted
COG1062	18	Zn-dependent
COG3808	3	Inorganic
COG1715	6	Restriction
COG2362	6	D-aminopeptidase
COG0427	10	Acetyl-CoA
COG3632	7	Na+-transporting
COG2838	8	Monomeric
COG1274	9	Phosphoenolpyruvate
COG3013	5	Uncharacterized
COG1723	6	Uncharacterized
COG1017	11	Hemoglobin-like
COG1449	8	Alpha-amylase/alpha-mannosidase
COG1778	13	Uncharacterized
COG3721	3	Putative
COG2160	5	L-arabinose
COG2008	13	Threonine
COG0447	12	Dihydroxynaphthoic
COG1707	3	ACT
COG3664	3	Beta-xylosidase
COG2170	6	Uncharacterized
COG3649	3	Uncharacterized
COG1831	9	Predicted
COG3570	3	Streptomycin
COG0297	20	Glycogen
COG1641	5	Uncharacterized
COG3635	14	Predicted
COG1021	6	Peptide
COG0033	10	Phosphoglucomutase
COG3051	6	Citrate
COG1224	6	DNA
COG2251	6	Predicted COG3085 5 Uncharacterized COG3508 4 Homogentisate COG3667 3 Uncharacterized COG3501 18 Uncharacterized COG2039 7 Pyrrolidone-carboxylate COG3075 6 Anaerobic COG2352 13 Phosphoenolpyruvate COG2461 6 Uncharacterized COG2768 3 Uncharacterized COG3522 6 Uncharacterized COG2066 13 Glutaminase COG3198 4 Uncharacterized COG3741 5 N-formylglutamate COG1986 10 Uncharacterized COG3359 4 Predicted…
